# Supplementary material for: Spatial patterning of chloroplasts and stomata in developing cacao leaves
Source: Commun Biol. 2025 Apr 4;8:554. doi: 10.1038/s42003-025-08019-6 (PMC11968909; doi:10.1038/s42003-025-08019-6)
Supplement: Supplementary file 4 — Supplementary Data 1 [file 42003_2025_8019_MOESM4_ESM.xlsx]

## Sheet: Chloroplast cluster raw data
Supplementary Data 1. Raw phenotypic data
Leaf position	Area size	Perimeter length	Length	Width	LWR	Circularity	IS and CG	Leaf position by number	Group	R or L	Leaf sample number
1st_Abaxial_R	83656.5	1326.72	435.447	266.805	1.63208	0.597247	27.8921	1	1	R	1
1st_Abaxial_R	57925.2	1115.7	362.069	231.1	1.56672	0.584769	36.3463	1	1	R	1
1st_Abaxial_R	77389.5	1246.34	384.603	295.104	1.30328	0.626063	25.0121	1	1	R	1
1st_Abaxial_R	67412.1	1085.73	363.437	253.345	1.43455	0.718626	47.1315	1	1	R	1
1st_Abaxial_R	42446.1	850.904	261.352	231.247	1.13019	0.736694	29.2581	1	1	R	1
1st_Abaxial_R	98072.6	1320.66	487.694	302.409	1.6127	0.706605	35.6836	1	1	R	1
1st_Abaxial_R	94716.6	1341.14	443.1	302.447	1.46505	0.661739	82.1739	1	1	R	1
1st_Abaxial_R	116874	1542.4	498.325	359.902	1.38461	0.617355	108.464	1	1	R	1
1st_Abaxial_R	105122	1417.91	523.793	244.856	2.13919	0.657062	61.9044	1	1	R	1
1st_Abaxial_R	120618	1724.94	652.177	278.042	2.34561	0.509417	146.502	1	1	R	1
1st_Abaxial_R	60620.7	1060.43	323.319	264.372	1.22297	0.677437	48.9029	1	1	R	1
1st_Abaxial_R	69937.6	1129.84	335.579	297.114	1.12946	0.688469	53.4647	1	1	R	1
1st_Abaxial_R	92593.5	1368.85	491.913	313.346	1.56987	0.620978	63.8727	1	1	R	1
1st_Abaxial_R	113931	1562.46	464.774	420.304	1.1058	0.586457	64.8106	1	1	R	1
1st_Abaxial_R	69254.5	1211.85	413.19	217.242	1.90198	0.592597	91.2561	1	1	R	1
1st_Abaxial_R	109093	1507.87	523.728	299.442	1.74901	0.60295	5.7347	1	1	R	1
1st_Abaxial_R	58792.5	1091.21	368.74	236.099	1.56181	0.620461	63.8891	1	1	R	1
1st_Abaxial_R	43307.8	866.147	290.095	214.021	1.35545	0.725426	48.9948	1	1	R	1
1st_Abaxial_R	84515.3	1455.39	423.033	314.006	1.34721	0.501405	92.9709	1	1	R	1
1st_Abaxial_R	52871.3	957.779	316.532	255.927	1.2368	0.724269	27.5916	1	1	R	1
1st_Abaxial_R	43254	866.725	271.731	247.218	1.09916	0.723558	12.4815	1	1	R	1
1st_Abaxial_R	91298.2	1331.14	479.424	288.577	1.66134	0.647479	17.5187	1	1	R	1
1st_Abaxial_R	38506.2	872.064	298.19	176.769	1.68689	0.636274	73.7922	1	1	R	1
1st_Abaxial_R	27667.2	710.16	231.944	187.658	1.236	0.689388	33.7843	1	1	R	1
1st_Abaxial_R	67964.9	1152.16	381.086	289.185	1.31779	0.643383	18.5396	1	1	R	1
1st_Abaxial_R	103852	1530.9	452.456	423.789	1.06764	0.556842	24.1334	1	1	R	1
1st_Abaxial_R	24220.5	661.864	230.965	183.349	1.2597	0.694794	14.9088	1	1	R	1
1st_Abaxial_R	38648	837.097	287.179	211.262	1.35935	0.693082	26.639	1	1	R	1
1st_Abaxial_R	76989.8	1259.23	404.405	270.351	1.49585	0.610143	91.0405	1	1	R	1
1st_Abaxial_R	68336.2	1194.44	420.998	208.139	2.02267	0.601912	133.499	1	1	R	1
1st_Abaxial_R	129294	1729.32	529.718	428.479	1.23628	0.543296	116.338	1	1	R	1
1st_Abaxial_R	65292	1088.66	384.397	239.768	1.6032	0.692284	15.6726	1	1	R	1
1st_Abaxial_R	39671.2	867.88	310.958	180.702	1.72084	0.661859	17.9744	1	1	R	1
1st_Abaxial_R	51697.8	1020.7	357.508	221.774	1.61204	0.623573	31.1919	1	1	R	1
1st_Abaxial_R	51924.6	1007.57	375.474	186.886	2.00911	0.642738	63.0799	1	1	R	1
1st_Abaxial_R	42596.4	936.379	342.038	194.962	1.75438	0.610491	20.8751	1	1	R	1
1st_Abaxial_R	47505.7	966.106	330.129	208.724	1.58165	0.639596	51.2606	1	1	R	1
1st_Abaxial_R	61148	1055.19	353.257	261.352	1.35165	0.690133	42.6946	1	1	R	1
1st_Abaxial_R	74002.3	1325.76	461.143	225.337	2.04646	0.529086	137.409	1	1	R	1
2nd_Abaxial_R	64546.5	1055.29	371.497	256.226	1.44988	0.728353	59.2955	2	1	R	1
2nd_Abaxial_R	47449	924.883	295.708	233.212	1.26798	0.697049	35.8218	2	1	R	1
2nd_Abaxial_R	102514	1345.04	429.76	360.429	1.19236	0.712066	20.7903	2	1	R	1
2nd_Abaxial_R	70887.2	1213.49	406.76	267.017	1.52335	0.604934	93.4395	2	1	R	1
2nd_Abaxial_R	82140	1273.42	390.723	301.48	1.29602	0.636536	85.6431	2	1	R	1
2nd_Abaxial_R	47072	957.977	321.816	215.526	1.49317	0.644559	47.0907	2	1	R	1
2nd_Abaxial_R	51048.8	1034.75	341.009	251.007	1.35856	0.59914	51.3032	2	1	R	1
2nd_Abaxial_R	98092.4	1367.22	508.527	282.652	1.79913	0.659429	49.0832	2	1	R	1
2nd_Abaxial_R	84597.5	1342.63	427.79	276.447	1.54746	0.589728	75.8663	2	1	R	1
2nd_Abaxial_R	55547.1	1044.17	360.429	236.806	1.52205	0.640219	26.6787	2	1	R	1
2nd_Abaxial_R	75856	1242.49	389.728	267.282	1.45811	0.617463	57.5464	2	1	R	1
2nd_Abaxial_R	87281.7	1347.36	467.055	236.878	1.97171	0.604183	112.413	2	1	R	1
2nd_Abaxial_R	30671.8	814.583	295.017	150.17	1.96456	0.580869	10.2239	2	1	R	1
2nd_Abaxial_R	74033.4	1161.44	372.351	315.761	1.17922	0.689671	7.41411	2	1	R	1
2nd_Abaxial_R	56454.1	1129.07	376.951	181.234	2.07991	0.556501	145.719	2	1	R	1
2nd_Abaxial_R	45260.8	965.768	334.352	213.398	1.5668	0.609799	28.117	2	1	R	1
2nd_Abaxial_R	87301.6	1383.86	503.508	273.592	1.84036	0.572861	53.6987	2	1	R	1
2nd_Abaxial_R	43200.1	918.388	277.919	217.646	1.27694	0.643639	33.8872	2	1	R	1
2nd_Abaxial_R	51819.7	975.77	324.937	240.759	1.34963	0.683928	62.9173	2	1	R	1
2nd_Abaxial_R	50411	1054.37	386.346	182.946	2.1118	0.569835	59.8418	2	1	R	1
2nd_Abaxial_R	66363.4	1101.51	352.027	275.245	1.27896	0.687323	29.7344	2	1	R	1
2nd_Abaxial_R	59231.9	1057.5	319.873	252.156	1.26855	0.665589	12.8826	2	1	R	1
2nd_Abaxial_R	46193.3	862.739	289.9	209.334	1.38487	0.779885	6.39337	2	1	R	1
2nd_Abaxial_R	70805	1167.46	364.005	289.44	1.25762	0.652815	62.5104	2	1	R	1
2nd_Abaxial_R	58356	1186.99	363.811	280.478	1.29711	0.52048	71.5742	2	1	R	1
2nd_Abaxial_R	69594.7	1110.22	360.02	263.34	1.36713	0.709528	18.4091	2	1	R	1
2nd_Abaxial_R	94376.4	1426.57	511.262	246.977	2.07008	0.582753	98.7001	2	1	R	1
2nd_Abaxial_R	31496.6	762.301	286.21	156.673	1.8268	0.681115	37.4192	2	1	R	1
2nd_Abaxial_R	81536.3	1179.43	363.171	328.019	1.10717	0.736568	43.5488	2	1	R	1
2nd_Abaxial_R	84044.8	1447.16	499.716	292.082	1.71088	0.5043	138.351	2	1	R	1
2nd_Abaxial_R	121859	1571.4	521.45	410.975	1.26881	0.620145	64.0368	2	1	R	1
2nd_Abaxial_R	65343	1230.9	445.741	232.944	1.91351	0.541956	22.6231	2	1	R	1
2nd_Abaxial_R	36020.4	836.858	306.773	169.567	1.80916	0.646331	57.887	2	1	R	1
2nd_Abaxial_R	81848.1	1201.89	441.428	307.908	1.43363	0.712014	51.7846	2	1	R	1
2nd_Abaxial_R	35935.4	902.229	337.6	134.202	2.51561	0.554752	74.3279	2	1	R	1
2nd_Abaxial_R	82647.4	1344.61	394.01	340.776	1.15621	0.574445	19.6588	2	1	R	1
2nd_Abaxial_R	78055.6	1717.73	644.834	183.519	3.51372	0.332434	53.1037	2	1	R	1
2nd_Abaxial_R	31077.1	726.657	248.282	185.424	1.339	0.739591	21.0061	2	1	R	1
2nd_Abaxial_R	53662.1	1300.12	445.773	170.384	2.61629	0.398945	109.522	2	1	R	1
2nd_Abaxial_R	48418.4	1028.83	368.517	187.552	1.96488	0.574824	31.4466	2	1	R	1
2nd_Abaxial_R	59294.2	1154.03	398.303	210.078	1.89598	0.559483	65.312	2	1	R	1
2nd_Abaxial_R	36887.8	1051	428.049	117.127	3.65456	0.419647	61.4971	2	1	R	1
2nd_Abaxial_R	72108.8	1288.96	505.104	196.411	2.57168	0.545407	67.8893	2	1	R	1
2nd_Abaxial_R	41672.3	861.963	294.863	210.617	1.4	0.704824	49.3606	2	1	R	1
2nd_Abaxial_R	44926.3	1234.41	414.976	213.437	1.94425	0.370505	12.3839	2	1	R	1
2nd_Abaxial_R	52998.9	1041.14	330.258	252.74	1.30671	0.614409	67.7047	2	1	R	1
2nd_Abaxial_R	57250.6	1174.14	453.67	216.601	2.09449	0.521859	110.706	2	1	R	1
2nd_Abaxial_R	50192.7	923.249	284.372	255.606	1.11254	0.739969	35.7997	2	1	R	1
2nd_Abaxial_R	54858.3	1038.83	332.081	267.314	1.24229	0.638797	56.0565	2	1	R	1
2nd_Abaxial_R	62607.7	1255.96	473.708	203.777	2.32464	0.498751	103.439	2	1	R	1
2nd_Abaxial_R	74778.9	1230.18	424.478	229.067	1.85307	0.620942	113.911	2	1	R	1
2nd_Abaxial_R	69044.8	1113.15	387.591	291.499	1.32965	0.700222	19.872	2	1	R	1
2nd_Abaxial_R	81632.7	1367.12	512.768	219.874	2.3321	0.548858	64.5305	2	1	R	1
2nd_Abaxial_R	66785.7	1021.61	318.959	313.681	1.01683	0.804117	22.7636	2	1	R	1
2nd_Abaxial_R	65396.8	1189.78	397.191	250.498	1.5856	0.580546	58.3805	2	1	R	1
2nd_Abaxial_R	69441.6	1185.59	413.436	235.762	1.75361	0.620812	47.6525	2	1	R	1
2nd_Abaxial_R	21882.1	649.65	213.663	147.254	1.45099	0.651539	47.788	2	1	R	1
3rd_Abaxial_R	40717.1	839.408	284.84	200.057	1.4238	0.726174	47.5151	3	1	R	1
3rd_Abaxial_R	55357.1	1012.57	370.16	215.972	1.71392	0.678475	18.0971	3	1	R	1
3rd_Abaxial_R	85717.1	1524.36	579.316	261.569	2.21477	0.463554	116.02	3	1	R	1
3rd_Abaxial_R	47454.6	967.74	357.27	165.814	2.15464	0.636753	27.2777	3	1	R	1
3rd_Abaxial_R	93007.4	1261.44	433.078	306.552	1.41274	0.7345	79.8505	3	1	R	1
3rd_Abaxial_R	33477.9	816.754	280.205	172.779	1.62175	0.630646	20.3982	3	1	R	1
3rd_Abaxial_R	101227	1480.89	504.964	261.038	1.93445	0.580048	93.3936	3	1	R	1
3rd_Abaxial_R	108849	1445.14	430.189	401.224	1.07219	0.654957	6.36502	3	1	R	1
3rd_Abaxial_R	84631.5	1303.1	446.23	282.221	1.58114	0.626302	9.92043	3	1	R	1
3rd_Abaxial_R	49022.1	877.024	287.001	230.412	1.2456	0.8009	34.0935	3	1	R	1
3rd_Abaxial_R	95274.9	1382.8	458.091	256.834	1.78361	0.626136	131.068	3	1	R	1
3rd_Abaxial_R	72052.2	1128.15	391.52	275.049	1.42346	0.711414	30.7133	3	1	R	1
3rd_Abaxial_R	66658.2	1071.45	353.225	278.5	1.26831	0.729664	31.4763	3	1	R	1
3rd_Abaxial_R	27179.7	667.781	226.691	190.981	1.18698	0.765925	14.3615	3	1	R	1
3rd_Abaxial_R	82182.5	1323.11	441.306	279.384	1.57957	0.589927	44.6464	3	1	R	1
3rd_Abaxial_R	45104.9	898.523	298.38	195.557	1.52579	0.702061	47.3782	3	1	R	1
3rd_Abaxial_R	47681.4	929.306	310.676	234.75	1.32343	0.693811	35.4491	3	1	R	1
3rd_Abaxial_R	46043.1	957.399	355.536	201.145	1.76756	0.631231	21.1889	3	1	R	1
3rd_Abaxial_R	61814.1	1168.76	428.042	208.724	2.05076	0.568656	106.509	3	1	R	1
3rd_Abaxial_R	62539.7	1098.76	387.635	192.916	2.00935	0.650965	56.2518	3	1	R	1
3rd_Abaxial_R	46173.5	873.319	281.315	231.785	1.21369	0.760776	53.2768	3	1	R	1
3rd_Abaxial_R	61258.5	1116.51	351.745	297.4	1.18273	0.617515	78.496	3	1	R	1
3rd_Abaxial_R	41439.9	874.136	276.078	220.042	1.25466	0.681508	9.57135	3	1	R	1
3rd_Abaxial_R	76096.9	1550.96	401.203	291.655	1.37561	0.397534	68.3103	3	1	R	1
3rd_Abaxial_R	47137.2	905.835	314.871	195.325	1.61204	0.721897	39.3019	3	1	R	1
3rd_Abaxial_R	63682	1117.43	374.499	266.539	1.40504	0.640893	70.0422	3	1	R	1
3rd_Abaxial_R	38239.8	933.829	318.674	196.107	1.625	0.55105	44.1895	3	1	R	1
3rd_Abaxial_R	28673.5	736.998	236.495	186.78	1.26617	0.663373	45.3477	3	1	R	1
3rd_Abaxial_R	72369.6	1148.89	405.832	262.78	1.54438	0.688983	64.1401	3	1	R	1
3rd_Abaxial_R	86581.6	1297.19	414.176	281.658	1.4705	0.646593	78.3286	3	1	R	1
3rd_Abaxial_R	45538.5	898.284	311.987	203.401	1.53385	0.709189	51.4079	3	1	R	1
3rd_Abaxial_R	34591.8	830.8	305.292	151.953	2.00913	0.629782	43.9312	3	1	R	1
3rd_Abaxial_R	85484.7	1414.5	472.3	305.82	1.54437	0.536898	78.2827	3	1	R	1
3rd_Abaxial_R	65892.9	1134.51	412.51	236.099	1.74719	0.643331	40.7375	3	1	R	1
3rd_Abaxial_R	115150	1393	432.056	387.774	1.1142	0.745712	77.8433	3	1	R	1
3rd_Abaxial_R	48140.6	957.539	301.743	249.535	1.20922	0.659793	17.2453	3	1	R	1
3rd_Abaxial_R	55924	947.058	323.336	228.1	1.41752	0.783529	28.0383	3	1	R	1
3rd_Abaxial_R	58778.3	967.162	328.295	255.772	1.28354	0.789639	34.287	3	1	R	1
3rd_Abaxial_R	38089.6	805.497	259.305	209.09	1.24016	0.737714	15.3424	3	1	R	1
3rd_Abaxial_R	18330.5	594.38	194.846	151.934	1.28244	0.652012	34.1404	3	1	R	1
3rd_Abaxial_R	67553.9	1110.36	367.014	265.303	1.38338	0.688548	66.5781	3	1	R	1
3rd_Abaxial_R	40201.2	929.884	346.492	183.997	1.88314	0.584241	54.6667	3	1	R	1
3rd_Abaxial_R	56471.1	960.428	342.278	218.542	1.56619	0.769319	9.7663	3	1	R	1
3rd_Abaxial_R	37789.1	755.567	257.682	201.497	1.27884	0.831823	26.3906	3	1	R	1
3rd_Abaxial_R	103591	1431.44	463.063	305.848	1.51403	0.635315	61.2027	3	1	R	1
3rd_Abaxial_R	24161	638.97	221.48	154.395	1.4345	0.743641	23.4427	3	1	R	1
3rd_Abaxial_R	78149.1	1295.4	463.308	223.67	2.07139	0.585234	132.389	3	1	R	1
3rd_Abaxial_R	32202.4	732.673	252.987	190.491	1.32808	0.753836	1.89309	3	1	R	1
3rd_Abaxial_R	44036.3	975.77	311.031	245.527	1.26679	0.5812	51.7299	3	1	R	1
3rd_Abaxial_R	50121.9	1018.92	355.153	203.275	1.74715	0.606671	61.5115	3	1	R	1
3rd_Abaxial_R	43554.4	893.662	284.651	222.336	1.28028	0.685323	59.8769	3	1	R	1
3rd_Abaxial_R	74498.3	1158.65	375.474	289.597	1.29654	0.697347	89.0192	3	1	R	1
3rd_Abaxial_R	23744.3	689.957	252.426	131.471	1.92001	0.626796	21.3043	3	1	R	1
3rd_Abaxial_R	40830.5	858.117	285.407	184.505	1.54688	0.696789	40.2175	3	1	R	1
3rd_Abaxial_R	68744.3	1228.11	446.256	256.226	1.74165	0.57276	44.6786	3	1	R	1
3rd_Abaxial_R	65844.7	1139.51	398.502	232.176	1.71638	0.63723	92.4203	3	1	R	1
3rd_Abaxial_R	56051.6	1035.46	362.108	233.891	1.54819	0.656944	90.596	3	1	R	1
3rd_Abaxial_R	49515.3	942.197	307.18	247.665	1.2403	0.700915	47.6178	3	1	R	1
3rd_Abaxial_R	62942.2	1061.01	394.664	242.81	1.6254	0.702613	30.7061	3	1	R	1
3rd_Abaxial_R	33064.1	818.866	304.957	153.29	1.98942	0.619641	5.05096	3	1	R	1
3rd_Abaxial_R	38324.8	886.35	279.141	238.666	1.16959	0.613027	26.3945	3	1	R	1
3rd_Abaxial_R	62950.7	1027.43	333.962	269.9	1.23736	0.749382	63.5197	3	1	R	1
3rd_Abaxial_R	69149.7	1070.53	376.288	281.768	1.33545	0.758233	71.8532	3	1	R	1
3rd_Abaxial_R	38752.8	926.995	307.991	212.372	1.45024	0.566706	40.8812	3	1	R	1
3rd_Abaxial_R	65779.5	1095.59	336.465	323.643	1.03962	0.688654	66.0476	3	1	R	1
3rd_Abaxial_R	39713.7	823.29	285.605	192.872	1.4808	0.736283	30.2431	3	1	R	1
3rd_Abaxial_R	99849.8	1421.71	461.886	359.406	1.28514	0.620773	38.6621	3	1	R	1
3rd_Abaxial_R	68993.8	1140.56	375.874	247.722	1.51732	0.666471	94.3294	3	1	R	1
3rd_Abaxial_R	41842.4	811.554	274.471	222.259	1.23492	0.798346	39.7149	3	1	R	1
3rd_Abaxial_R	83730.2	1221.61	399.44	291.849	1.36865	0.705055	65.5961	3	1	R	1
4th_Abaxial_R	44141.2	831.039	261.352	234.218	1.11585	0.803175	13.7796	4	2	R	1
4th_Abaxial_R	53653.6	969.812	340.485	213.915	1.59168	0.71686	23.5787	4	2	R	1
4th_Abaxial_R	49155.3	884.138	287.938	241.041	1.19456	0.790205	43.809	4	2	R	1
4th_Abaxial_R	48038.5	953.116	347.407	193.971	1.79103	0.66452	75.7802	4	2	R	1
4th_Abaxial_R	59336.7	981.209	301.442	272.388	1.10667	0.774481	22.3277	4	2	R	1
4th_Abaxial_R	48407	882.026	276.437	244.405	1.13106	0.781908	20.6776	4	2	R	1
4th_Abaxial_R	48466.6	961.583	312.486	242.46	1.28881	0.658686	24.1158	4	2	R	1
4th_Abaxial_R	45592.4	861.922	274.399	244.961	1.12018	0.771199	10.9837	4	2	R	1
4th_Abaxial_R	78109.4	1214.84	378.339	313.31	1.20755	0.665082	68.3046	4	2	R	1
4th_Abaxial_R	41970	884.914	316.389	165.129	1.91601	0.673513	51.5075	4	2	R	1
4th_Abaxial_R	76397.4	1181.31	391.201	265.014	1.47615	0.687959	73.2604	4	2	R	1
4th_Abaxial_R	62103.2	1073.66	390.607	230.658	1.69345	0.677006	50.5963	4	2	R	1
4th_Abaxial_R	60209.8	1064.81	371.467	209.808	1.77051	0.667317	44.21	4	2	R	1
4th_Abaxial_R	70921.2	1175.87	444.289	199.56	2.22634	0.644567	116.858	4	2	R	1
4th_Abaxial_R	87837.3	1250.29	405.476	336.928	1.20345	0.706107	82.8891	4	2	R	1
4th_Abaxial_R	39645.7	810.498	287.001	191.959	1.49512	0.758406	31.6948	4	2	R	1
4th_Abaxial_R	83069.7	1252.74	453.038	288.842	1.56846	0.665171	88.6455	4	2	R	1
4th_Abaxial_R	97653.1	1405.7	445.13	372.716	1.19429	0.621031	54.2596	4	2	R	1
4th_Abaxial_R	80958	1257.46	439.052	255.24	1.72015	0.643404	130.513	4	2	R	1
4th_Abaxial_R	71576	1161.68	358.134	251.131	1.42608	0.666503	84.1378	4	2	R	1
4th_Abaxial_R	76079.9	1373	497.277	192.842	2.57867	0.507155	77.8599	4	2	R	1
4th_Abaxial_R	77117.3	1385.11	494.923	238.82	2.07237	0.505117	96.2531	4	2	R	1
4th_Abaxial_R	66519.3	1227.53	417.401	247.619	1.68566	0.554743	110.56	4	2	R	1
4th_Abaxial_R	48469.4	959.372	301.263	265.868	1.13313	0.661765	31.5286	4	2	R	1
4th_Abaxial_R	64081.6	1105.7	367.285	281.809	1.30331	0.658677	43.0764	4	2	R	1
4th_Abaxial_R	23271	637.617	223.15	170.716	1.30714	0.719292	20.6388	4	2	R	1
4th_Abaxial_R	28333.3	692.845	233.212	165.54	1.40879	0.741712	24.9288	4	2	R	1
4th_Abaxial_R	44047.6	837.535	266.879	237.44	1.12399	0.789091	22.0409	4	2	R	1
4th_Abaxial_R	48370.2	1011.99	342.228	229.919	1.48847	0.593518	74.853	4	2	R	1
4th_Abaxial_R	104858	1717.39	553.923	251.402	2.20334	0.446761	204.402	4	2	R	1
4th_Abaxial_R	40702.9	855.567	269.258	227.702	1.1825	0.69876	21.8326	4	2	R	1
4th_Abaxial_R	53988.1	991.17	346.345	231.149	1.49836	0.690576	28.1953	4	2	R	1
4th_Abaxial_R	49424.6	1019.06	381.733	205.591	1.85676	0.598067	26.7626	4	2	R	1
4th_Abaxial_R	77947.8	1162.84	383.222	284.571	1.34667	0.724395	33.5231	4	2	R	1
4th_Abaxial_R	68149.1	1186.89	423.314	249.489	1.69672	0.607927	106.325	4	2	R	1
4th_Abaxial_R	29365.1	914.063	359.926	122.451	2.93934	0.44166	104.81	4	2	R	1
4th_Abaxial_R	59356.6	1215.8	477.172	180.01	2.65081	0.504611	54.5901	4	2	R	1
4th_Abaxial_R	71082.8	1166.44	417.326	226.228	1.84471	0.656517	102.954	4	2	R	1
4th_Abaxial_R	68716	1178.52	428.519	226.378	1.89293	0.62172	85.6176	4	2	R	1
4th_Abaxial_R	42006.8	851.482	281.406	207.252	1.35779	0.728079	23.7556	4	2	R	1
4th_Abaxial_R	38214.3	787.266	257.539	206.032	1.25	0.774805	35.6947	4	2	R	1
4th_Abaxial_R	69722.2	1098.62	372.807	270.319	1.37914	0.725913	61.3394	4	2	R	1
4th_Abaxial_R	31043.1	762.441	277.184	139.748	1.98346	0.671061	2.64455	4	2	R	1
4th_Abaxial_R	38690.5	837.336	278.988	199.844	1.39603	0.693448	39.4083	4	2	R	1
4th_Abaxial_R	28319.2	718.528	264.757	168.662	1.56975	0.689291	19.7151	4	2	R	1
4th_Abaxial_R	34302.7	761.963	265.73	199.048	1.335	0.742456	10.5225	4	2	R	1
4th_Abaxial_R	31190.5	856.384	348.189	120.326	2.89371	0.534435	78.0556	4	2	R	1
4th_Abaxial_R	68166.1	1071.78	368.587	275.245	1.33912	0.745699	10.7333	4	2	R	1
4th_Abaxial_R	47899.7	920.839	332.967	198.178	1.68015	0.709864	83.163	4	2	R	1
4th_Abaxial_R	32843	836.42	304.324	147.254	2.06667	0.589934	23.6571	4	2	R	1
4th_Abaxial_R	55705.8	1012.33	367.501	230.707	1.59293	0.683071	31.6967	4	2	R	1
4th_Abaxial_R	30365.6	768.796	271.188	166.752	1.6263	0.645609	55.1817	4	2	R	1
4th_Abaxial_R	67100.3	1105.93	385.464	229.487	1.67968	0.689407	114.747	4	2	R	1
4th_Abaxial_R	69818.6	1126.72	357.658	272.575	1.31215	0.691119	91.7731	4	2	R	1
4th_Abaxial_R	52063.5	966.106	337.474	204.72	1.64847	0.700961	81.5712	4	2	R	1
4th_Abaxial_R	52089	961.583	301.263	234.218	1.28625	0.707917	41.6076	4	2	R	1
4th_Abaxial_R	51680.8	953.553	297.2	240.759	1.23443	0.714249	50.5421	4	2	R	1
4th_Abaxial_R	70269.3	1303.96	403.57	275.42	1.46529	0.519333	115.681	4	2	R	1
4th_Abaxial_R	55924	952.159	320.59	242.857	1.32008	0.775157	52.4393	4	2	R	1
4th_Abaxial_R	89203.5	1359.95	476.999	265.644	1.79563	0.606103	47.7821	4	2	R	1
4th_Abaxial_R	55711.5	1038.25	393.232	218.062	1.8033	0.649454	14.4603	4	2	R	1
4th_Abaxial_R	29019.3	666.048	223.86	205.273	1.09055	0.822026	14.0206	4	2	R	1
4th_Abaxial_R	24909.3	663.597	261.742	136.796	1.91338	0.710825	4.79583	4	2	R	1
4th_Abaxial_R	51712	895.156	302.418	252.392	1.19821	0.810968	10.4308	4	2	R	1
4th_Abaxial_R	58353.2	1026.28	322.309	318.95	1.01053	0.696217	12.9934	4	2	R	1
4th_Abaxial_R	51627	951.82	314.042	231.944	1.35396	0.716105	35.5001	4	2	R	1
4th_Abaxial_R	68064.1	1142.4	444.04	245.977	1.80521	0.655382	6.2722	4	2	R	1
4th_Abaxial_R	58041.4	1011.17	308.616	257.33	1.1993	0.713338	17.3155	4	2	R	1
4th_Abaxial_R	34971.7	780.193	275.049	199.119	1.38133	0.721974	19.1236	4	2	R	1
4th_Abaxial_R	52355.4	938.591	308.873	246.38	1.25365	0.746825	24.2547	4	2	R	1
4th_Abaxial_R	67874.1	1066.11	357.214	245.619	1.45434	0.750436	17.2636	4	2	R	1
4th_Abaxial_R	79396.3	1380.21	493.954	233.115	2.11893	0.523744	91.3799	4	2	R	1
4th_Abaxial_R	50484.7	944.03	335.748	221.339	1.5169	0.711866	10.6896	4	2	R	1
4th_Abaxial_R	48296.5	969.613	323.958	208.466	1.55401	0.645548	65.7394	4	2	R	1
4th_Abaxial_R	79589	1218.92	414.108	280.69	1.47532	0.673146	48.3885	4	2	R	1
4th_Abaxial_R	90351.5	1262.36	416.612	292.324	1.42517	0.712491	64.3552	4	2	R	1
4th_Abaxial_R	94271.5	1304.3	392.366	361.419	1.08563	0.696362	18.9843	4	2	R	1
4th_Abaxial_R	83347.5	1218.92	424.912	280.771	1.51338	0.704935	35.655	4	2	R	1
5th_Abaxial_R	63001.7	1118.11	369.623	256.436	1.44138	0.633279	58.1466	5	2	R	1
5th_Abaxial_R	63707.5	1154.61	403.612	224.391	1.7987	0.600523	89.0549	5	2	R	1
5th_Abaxial_R	48154.8	900.834	300.689	223.772	1.34373	0.745692	24.4123	5	2	R	1
5th_Abaxial_R	82573.7	1621.33	413.491	336.718	1.22801	0.394736	69.0549	5	2	R	1
5th_Abaxial_R	82823.1	1272.56	479.323	217.098	2.20786	0.642695	116.272	5	2	R	1
5th_Abaxial_R	25365.6	723.967	239.815	171.643	1.39717	0.608161	24.5583	5	2	R	1
5th_Abaxial_R	59869.6	1000.12	336.212	266.879	1.25979	0.752169	17.0795	5	2	R	1
5th_Abaxial_R	66111.1	1079.43	355.648	316.246	1.12459	0.713004	33.9382	5	2	R	1
5th_Abaxial_R	52528.3	1010.6	353.088	193.371	1.82596	0.64632	74.3232	5	2	R	1
5th_Abaxial_R	87593.5	1428.17	493.966	268.868	1.8372	0.539664	105.105	5	2	R	1
5th_Abaxial_R	85181.4	1452.02	474.879	277.338	1.71228	0.507704	72.0855	5	2	R	1
5th_Abaxial_R	46799.9	931.856	288.567	269.395	1.07117	0.677262	52.5091	5	2	R	1
5th_Abaxial_R	71045.9	1475.11	538.711	209.443	2.57212	0.410299	161.816	5	2	R	1
5th_Abaxial_R	52131.5	1007.47	345.041	249.898	1.38073	0.645426	83.6063	5	2	R	1
5th_Abaxial_R	58613.9	1076.69	336.254	280.468	1.19891	0.635379	47.1162	5	2	R	1
5th_Abaxial_R	61258.5	1090.11	353.954	225.186	1.57183	0.647788	107.582	5	2	R	1
5th_Abaxial_R	65130.4	1068.42	343.6	308.212	1.11482	0.716988	11.1571	5	2	R	1
5th_Abaxial_R	32488.7	796.79	260.004	183.148	1.41964	0.643064	50.1288	5	2	R	1
5th_Abaxial_R	61255.7	1114.64	369.24	247.08	1.49441	0.619564	28.3928	5	2	R	1
5th_Abaxial_R	97670.1	1450.05	508.371	282.973	1.79654	0.583724	117.967	5	2	R	1
5th_Abaxial_R	71473.9	1701.13	492.955	254.895	1.93395	0.310371	38.6587	5	2	R	1
5th_Abaxial_R	32038	787.027	288.489	156.8	1.83985	0.649974	51.6827	5	2	R	1
5th_Abaxial_R	39756.2	809.582	287.938	189.775	1.51726	0.762243	18.0855	5	2	R	1
5th_Abaxial_R	39288.5	823.488	284.292	190.476	1.49253	0.72805	39.2868	5	2	R	1
5th_Abaxial_R	36244.3	909.004	365.342	134.876	2.70872	0.551211	92.2508	5	2	R	1
5th_Abaxial_R	53319.2	976.686	319.199	271.94	1.17378	0.702398	49.417	5	2	R	1
5th_Abaxial_R	54512.5	1034.89	343.592	214.471	1.60205	0.639619	28.1586	5	2	R	1
5th_Abaxial_R	9977.32	434.687	170.716	84.4483	2.02155	0.663545	12.0726	5	2	R	1
5th_Abaxial_R	42984.7	910.498	305.143	229.178	1.33147	0.651577	62.6342	5	2	R	1
5th_Abaxial_R	64285.7	1096.65	377.364	237.535	1.58867	0.67172	14.1849	5	2	R	1
5th_Abaxial_R	76564.6	1173.86	402.832	269.427	1.49514	0.698246	32.6796	5	2	R	1
5th_Abaxial_R	70734.1	1116.75	360.477	280.478	1.28522	0.712728	51.2647	5	2	R	1
5th_Abaxial_R	79903.6	1206.71	418.466	295.161	1.41775	0.689557	29.6378	5	2	R	1
5th_Abaxial_R	65966.6	1081.17	340.01	296.244	1.14773	0.709165	17.3067	5	2	R	1
5th_Abaxial_R	32157	715.739	225.827	202.381	1.11585	0.788818	9.90106	5	2	R	1
5th_Abaxial_R	46264.2	915.838	304.799	220.621	1.38155	0.693135	35.9399	5	2	R	1
5th_Abaxial_R	43704.6	898.862	295.794	236.997	1.24809	0.679754	45.0137	5	2	R	1
5th_Abaxial_R	30802.2	871.726	333.206	139.748	2.38433	0.509367	75.4238	5	2	R	1
5th_Abaxial_R	33931.4	775.531	261.363	183.519	1.42418	0.708947	31.9056	5	2	R	1
5th_Abaxial_R	33696.1	1008.82	380.155	153.364	2.47878	0.416064	94.7777	5	2	R	1
5th_Abaxial_R	51522.1	931.856	324.902	256.226	1.26803	0.745599	26.7931	5	2	R	1
5th_Abaxial_R	37689.9	844.987	310.949	190.848	1.6293	0.663338	14.7437	5	2	R	1
5th_Abaxial_R	50938.2	1084.24	329.811	210.078	1.56995	0.544509	57.8733	5	2	R	1
5th_Abaxial_R	49980.2	992.466	359.39	219.319	1.63866	0.637641	40.6577	5	2	R	1
5th_Abaxial_R	29566.3	750.227	285.873	156.818	1.82296	0.660118	14.8441	5	2	R	1
5th_Abaxial_R	44367.9	873.418	265.239	235.81	1.12479	0.730861	20.0432	5	2	R	1
5th_Abaxial_R	36760.2	797.029	269.647	174.834	1.54231	0.727175	13.6398	5	2	R	1
5th_Abaxial_R	68874.7	1546.54	408.616	258.243	1.58229	0.361866	30.3004	5	2	R	1
5th_Abaxial_R	24132.7	713.527	230.473	176.977	1.30228	0.595654	25.4619	5	2	R	1
5th_Abaxial_R	25671.8	675.671	220.608	181.859	1.21307	0.706635	45.3283	5	2	R	1
5th_Abaxial_R	40612.2	907.469	362.163	158.114	2.29052	0.619731	21.53	5	2	R	1
5th_Abaxial_R	70629.3	1239.03	391.592	295.976	1.32305	0.578139	79.4236	5	2	R	1
5th_Abaxial_R	86326.5	1246.78	399.809	307.207	1.30143	0.697872	45.6527	5	2	R	1
5th_Abaxial_R	40192.7	887.406	315.654	174.996	1.80378	0.641376	61.8392	5	2	R	1
5th_Abaxial_R	51516.4	910.498	287.81	250.623	1.14838	0.780904	16.4646	5	2	R	1
5th_Abaxial_R	79764.7	1354.71	460.14	280.124	1.64263	0.546171	43.1786	5	2	R	1
5th_Abaxial_R	46482.4	889.14	294.026	210.293	1.39817	0.738854	43.6051	5	2	R	1
5th_Abaxial_R	69367.9	1146.48	342.601	320.147	1.07014	0.663186	61.8242	5	2	R	1
5th_Abaxial_R	40413.8	857.061	287.179	190.848	1.50475	0.69138	51.7975	5	2	R	1
5th_Abaxial_R	40751.1	907.709	349.838	186.643	1.87437	0.621522	10.5088	5	2	R	1
5th_Abaxial_R	48256.8	1062.74	344.605	242.81	1.41924	0.536927	52.3491	5	2	R	1
5th_Abaxial_R	39435.9	934.646	324.124	176.544	1.83594	0.567294	65.364	5	2	R	1
5th_Abaxial_R	43942.7	1049.13	412.757	149.924	2.7531	0.501694	130.616	5	2	R	1
5th_Abaxial_R	51507.9	1007.13	358.197	197.562	1.81309	0.638135	69.612	5	2	R	1
5th_Abaxial_R	70725.6	1173.52	398.324	278.011	1.43276	0.645369	50.3457	5	2	R	1
5th_Abaxial_R	34949	813.865	277.838	167.904	1.65475	0.66304	88.2456	5	2	R	1
5th_Abaxial_R	27783.4	838.153	293.254	131.492	2.2302	0.496992	80.4606	5	2	R	1
5th_Abaxial_R	85530	1583	475.529	262.952	1.80842	0.428911	100.851	5	2	R	1
5th_Abaxial_R	64838.4	1121.85	352.678	284.462	1.23981	0.647395	77.8471	5	2	R	1
5th_Abaxial_R	23939.9	669.514	237.642	149.166	1.59314	0.671139	9.99296	5	2	R	1
5th_Abaxial_R	51513.6	998.284	366.953	176.287	2.08156	0.649567	49.2793	5	2	R	1
5th_Abaxial_R	43254	977.264	350.712	162.481	2.15847	0.569131	27.6569	5	2	R	1
5th_Abaxial_R	40005.7	935.224	334.183	153.216	2.18113	0.574778	11.8328	5	2	R	1
5th_Abaxial_R	66510.8	1163.89	389.611	303.765	1.28261	0.616985	64.1098	5	2	R	1
5th_Abaxial_R	40912.7	884.617	321.922	206.21	1.56113	0.656988	41.1732	5	2	R	1
5th_Abaxial_R	41312.4	906.215	319.935	165.18	1.93688	0.632161	76.816	5	2	R	1
5th_Abaxial_R	36819.7	895.635	306.191	171.907	1.78114	0.576805	22.9811	5	2	R	1
5th_Abaxial_R	52225.1	935.801	344.128	224.795	1.53085	0.749413	81.1575	5	2	R	1
5th_Abaxial_R	66488.1	1186.41	381.852	296.503	1.28785	0.593589	72.5231	5	2	R	1
5th_Abaxial_R	54521	1027.23	346.427	206.746	1.67562	0.649283	91.8347	5	2	R	1
5th_Abaxial_R	26791.4	716.795	238.535	174.655	1.36575	0.655262	62.401	5	2	R	1
5th_Abaxial_R	41258.5	867.88	288.371	210.819	1.36786	0.688341	12.4633	5	2	R	1
5th_Abaxial_R	49336.7	914.204	330.138	208.873	1.58056	0.741813	17.1982	5	2	R	1
5th_Abaxial_R	94628.7	1829.8	503.058	305.514	1.64659	0.35516	75.8969	5	2	R	1
5th_Abaxial_R	45966.6	1059.61	369.838	175.109	2.11204	0.514469	69.4142	5	2	R	1
5th_Abaxial_R	67429.1	1112.19	417.509	240.806	1.7338	0.685014	14.0969	5	2	R	1
5th_Abaxial_R	79475.6	1523.07	464.603	318.416	1.45911	0.430532	55.7597	5	2	R	1
5th_Abaxial_R	42227.9	926.517	289.9	212.346	1.36523	0.618162	17.407	5	2	R	1
5th_Abaxial_R	56910.4	1066.92	392.28	195.47	2.00685	0.628255	56.4348	5	2	R	1
5th_Abaxial_R	65430.8	1233.45	371.993	261.005	1.42523	0.540443	108.755	5	2	R	1
5th_Abaxial_R	44076	976.785	334.725	199.375	1.67887	0.580515	51.7972	5	2	R	1
5th_Abaxial_R	60073.7	1130.66	380.148	238.63	1.59304	0.590514	75.0973	5	2	R	1
5th_Abaxial_R	60257.9	1203.96	415.222	211.154	1.96644	0.522395	118.811	5	2	R	1
5th_Abaxial_R	46352	1045.8	387.927	173.418	2.23695	0.532572	53.3523	5	2	R	1
5th_Abaxial_R	53001.7	978.997	356.984	198.692	1.79667	0.694924	18.6881	5	2	R	1
5th_Abaxial_R	73458	1178.62	422.772	246.633	1.71418	0.664513	81.9589	5	2	R	1
5th_Abaxial_R	37485.8	983.082	367.161	180.215	2.03735	0.487413	63.1012	5	2	R	1
5th_Abaxial_R	47945	978.997	299.679	255.905	1.17105	0.628624	68.8704	5	2	R	1
5th_Abaxial_R	24178	765.091	220.183	161.379	1.36439	0.519044	50.5705	5	2	R	1
5th_Abaxial_R	67576.5	1164.23	420	212.639	1.97518	0.626507	85.2863	5	2	R	1
5th_Abaxial_R	35294.8	801.213	298.57	186.263	1.60295	0.690914	23.996	5	2	R	1
5th_Abaxial_R	50002.8	995.057	360.02	234.303	1.53656	0.634613	39.9471	5	2	R	1
5th_Abaxial_R	39305.6	797.846	301.968	204.817	1.47433	0.775935	6.4105	5	2	R	1
5th_Abaxial_R	43764.2	930.602	361.881	174.996	2.06794	0.635039	15.6796	5	2	R	1
5th_Abaxial_R	59852.6	1006.51	347.986	221.978	1.56766	0.742429	17.8688	5	2	R	1
5th_Abaxial_R	63356	1156.58	441.53	212.159	2.08113	0.595175	26.7579	5	2	R	1
5th_Abaxial_R	38613.9	845.944	294.95	186.339	1.58287	0.678064	79.5624	5	2	R	1
5th_Abaxial_R	69234.7	1230.66	432.842	215.604	2.00758	0.574457	104.395	5	2	R	1
5th_Abaxial_R	46785.7	995.833	385.288	165.249	2.33156	0.592857	57.4081	5	2	R	1
5th_Abaxial_R	48540.2	983.42	309.066	264.586	1.16811	0.630715	16.086	5	2	R	1
5th_Abaxial_R	92009.6	1323.01	423.549	296.999	1.42609	0.660568	60.4938	5	2	R	1
5th_Abaxial_R	63310.7	1140.32	416.401	190.625	2.1844	0.611829	121.18	5	2	R	1
5th_Abaxial_R	82684.2	1533.55	431.642	291.655	1.47998	0.441812	71.6886	5	2	R	1
6th_Abaxial_R	54348.1	948.833	322.863	280.478	1.15112	0.758604	26.7175	6	2	R	1
6th_Abaxial_R	78806.7	1306.75	385.045	321.649	1.1971	0.579945	67.275	6	2	R	1
6th_Abaxial_R	43316.3	868.557	278.123	207.457	1.34063	0.721547	43.435	6	2	R	1
6th_Abaxial_R	32845.8	841.62	278.011	210.926	1.31805	0.582718	47.1795	6	2	R	1
6th_Abaxial_R	87040.8	1346.72	408.109	367.161	1.11153	0.603085	30.2949	6	2	R	1
6th_Abaxial_R	48679.1	934.407	299.849	238.82	1.25554	0.700617	34.5437	6	2	R	1
6th_Abaxial_R	38183.1	876.826	283.973	189.79	1.49624	0.6241	50.1865	6	2	R	1
6th_Abaxial_R	38100.9	893.662	333.716	178.079	1.87398	0.599513	91.4974	6	2	R	1
6th_Abaxial_R	81695	1205.36	356.936	317.025	1.1259	0.706601	72.8548	6	2	R	1
6th_Abaxial_R	36111.1	772.98	276.283	194.846	1.41796	0.759475	22.0572	6	2	R	1
6th_Abaxial_R	45773.8	993.761	368.317	187.839	1.96081	0.582456	50.5758	6	2	R	1
6th_Abaxial_R	38693.3	844.648	291.528	213.437	1.36587	0.681544	41.7419	6	2	R	1
6th_Abaxial_R	36286.8	841.281	298.218	179.6	1.66046	0.644283	23.2551	6	2	R	1
6th_Abaxial_R	43642.3	962.4	301.169	272.107	1.10681	0.592115	39.1492	6	2	R	1
6th_Abaxial_R	48534.6	885.195	301.367	257.594	1.16993	0.778366	14.6548	6	2	R	1
6th_Abaxial_R	38441	817.472	260.668	233.528	1.11622	0.722869	34.9952	6	2	R	1
6th_Abaxial_R	41737.5	852.538	297.505	192.401	1.54627	0.721621	61.1218	6	2	R	1
6th_Abaxial_R	45110.5	949.889	354.594	166.684	2.12735	0.628264	93.3497	6	2	R	1
6th_Abaxial_R	32253.4	747.438	261.45	180.01	1.45242	0.725496	32.3139	6	2	R	1
6th_Abaxial_R	37624.7	784.955	271.523	206.759	1.31323	0.767349	23.4448	6	2	R	1
6th_Abaxial_R	64761.9	1059.85	367.393	232.164	1.58247	0.724504	87.115	6	2	R	1
6th_Abaxial_R	39155.3	878.221	299.253	160.586	1.8635	0.63796	27.8294	6	2	R	1
6th_Abaxial_R	61040.2	1031.52	358.798	289.753	1.23829	0.720896	14.4411	6	2	R	1
6th_Abaxial_R	47403.6	905.158	343.46	203.777	1.68547	0.727063	44.1942	6	2	R	1
6th_Abaxial_R	46578.8	864.034	284.81	228.621	1.24577	0.784036	17.2939	6	2	R	1
6th_Abaxial_R	79067.5	1169.47	365.808	343.864	1.06381	0.726486	65.3162	6	2	R	1
6th_Abaxial_R	35615.1	800.297	267.367	169.198	1.5802	0.698781	40.279	6	2	R	1
6th_Abaxial_R	59240.4	1124.07	375.715	285.714	1.315	0.589175	82.7444	6	2	R	1
6th_Abaxial_R	66819.7	1088.08	345.337	293.118	1.17815	0.709235	15.869	6	2	R	1
6th_Abaxial_R	65127.6	1108.86	383.119	250.363	1.53026	0.665607	50.4376	6	2	R	1
6th_Abaxial_R	81456.9	1228.01	394.664	296.789	1.32978	0.678787	23.5586	6	2	R	1
6th_Abaxial_R	51366.2	1029.98	337.474	218.478	1.54466	0.608453	38.8203	6	2	R	1
6th_Abaxial_R	20303.3	639.21	234.315	129.975	1.80278	0.624438	15.4177	6	2	R	1
6th_Abaxial_R	61760.2	1073.9	367.871	270.602	1.35945	0.672967	84.1901	6	2	R	1
6th_Abaxial_R	52474.5	999.679	393.052	191.248	2.05519	0.659838	28.2789	6	2	R	1
6th_Abaxial_R	48733	912.132	293.254	237.678	1.23383	0.736067	39.5406	6	2	R	1
6th_Abaxial_R	44654.2	928.828	359.271	177.169	2.02785	0.650432	60.6589	6	2	R	1
6th_Abaxial_R	63761.3	1112.47	376.077	271.481	1.38528	0.647426	16.3154	6	2	R	1
6th_Abaxial_R	77052.2	1213.87	423.629	250.736	1.68954	0.657134	72.2074	6	2	R	1
6th_Abaxial_R	72715.4	1137.2	388.796	237.535	1.63679	0.706587	49.0497	6	2	R	1
6th_Abaxial_R	67366.8	1152.54	381.696	268.584	1.42114	0.637302	22.7281	6	2	R	1
6th_Abaxial_R	50028.3	1095.02	415.242	205.715	2.01853	0.524306	37.1372	6	2	R	1
6th_Abaxial_R	50164.4	895.494	296.56	223.885	1.32461	0.786104	35.6298	6	2	R	1
6th_Abaxial_R	62950.7	1065.39	350.979	253.099	1.38673	0.696939	80.7029	6	2	R	1
6th_Abaxial_R	81887.8	1481.07	421.341	289.273	1.45655	0.469114	23.8734	6	2	R	1
6th_Abaxial_R	85555.6	1379.63	509.796	248.955	2.04775	0.564847	83.0796	6	2	R	1
6th_Abaxial_R	86272.7	1347.02	451.164	247.722	1.82125	0.597498	134.09	6	2	R	1
6th_Abaxial_R	51972.8	1077.26	329.097	226.691	1.45174	0.562784	83.3944	6	2	R	1
6th_Abaxial_R	101516	1626.53	492.587	284.123	1.73371	0.482192	95.1413	6	2	R	1
6th_Abaxial_R	99064.6	1358.27	438.955	308.699	1.42195	0.674767	46.2245	6	2	R	1
6th_Abaxial_R	90076.5	1324.98	434.692	327.102	1.32892	0.644765	49.2171	6	2	R	1
6th_Abaxial_R	85884.4	1340.32	488.623	244.312	2	0.600765	53.7554	6	2	R	1
6th_Abaxial_R	70255.1	1131	396.384	233.345	1.6987	0.690182	79.4841	6	2	R	1
6th_Abaxial_R	88007.4	1397.43	446.008	265.228	1.6816	0.566332	98.3839	6	2	R	1
6th_Abaxial_R	71624.1	1126.14	417.598	224.682	1.85862	0.709719	33.5785	6	2	R	1
6th_Abaxial_R	57429.1	1116.28	356.921	281.255	1.26903	0.579161	12.6348	6	2	R	1
6th_Abaxial_R	96692.2	1983.96	467.65	334.632	1.3975	0.3087	17.2194	6	2	R	1
6th_Abaxial_R	98075.4	1522.73	504.318	264.789	1.9046	0.531526	54.1844	6	2	R	1
6th_Abaxial_R	30651.9	765.429	257.858	150.076	1.71819	0.657442	56.153	6	2	R	1
6th_Abaxial_R	109799	1474.77	475.201	348.832	1.36227	0.634392	86.9153	6	2	R	1
6th_Abaxial_R	48829.4	977.024	332.465	228.336	1.45603	0.642806	53.0914	6	2	R	1
6th_Abaxial_R	69192.2	1586.61	404.853	249.637	1.62177	0.345405	87.0349	6	2	R	1
6th_Abaxial_R	61987	1213.49	340.476	240.111	1.418	0.528982	36.6363	6	2	R	1
6th_Abaxial_R	30062.4	710.737	233.345	200.961	1.16115	0.74785	37.4795	6	2	R	1
6th_Abaxial_R	73098.1	1164.71	373.81	294.556	1.26906	0.677141	46.7176	6	2	R	1
6th_Abaxial_R	76468.3	1119.64	389.087	251.3	1.54829	0.766536	28.5068	6	2	R	1
6th_Abaxial_R	55799.3	1080.05	336.659	255.295	1.3187	0.601102	30.892	6	2	R	1
6th_Abaxial_R	43696.1	913.527	320.758	241.898	1.326	0.657977	13.0949	6	2	R	1
6th_Abaxial_R	71683.7	1244.61	377.664	359.532	1.05043	0.581521	17.1828	6	2	R	1
6th_Abaxial_R	57293.1	995.255	331.628	262.229	1.26465	0.726847	17.2534	6	2	R	1
6th_Abaxial_R	33126.4	758.117	256.226	182.263	1.4058	0.724289	58.3866	6	2	R	1
6th_Abaxial_R	53435.4	967.261	333.418	215.526	1.547	0.717713	19.1894	6	2	R	1
6th_Abaxial_R	51216	1020.22	346.058	243.789	1.4195	0.618341	72.5464	6	2	R	1
6th_Abaxial_R	22913.8	644.888	245.988	140.557	1.7501	0.692372	13.2625	6	2	R	1
6th_Abaxial_R	32976.2	776.727	269.711	195.557	1.37919	0.686868	42.7845	6	2	R	1
6th_Abaxial_R	61085.6	1051.86	361.231	222.705	1.62201	0.693796	46.8296	6	2	R	1
6th_Abaxial_R	33979.6	769.712	232.128	210.199	1.10432	0.720727	24.0317	6	2	R	1
6th_Abaxial_R	31420.1	812.949	284.372	166.139	1.71165	0.597435	21.6333	6	2	R	1
6th_Abaxial_R	29495.5	692.168	225.94	209.983	1.07599	0.773645	20.7146	6	2	R	1
6th_Abaxial_R	32315.8	1287.23	326.824	176.977	1.8467	0.245084	41.134	6	2	R	1
6th_Abaxial_R	62661.6	1104.64	372.054	244.172	1.52373	0.645313	25.3669	6	2	R	1
6th_Abaxial_R	43381.5	965.19	340.95	164.406	2.07383	0.58518	94.1115	6	2	R	1
6th_Abaxial_R	46950.1	1006.79	328.649	264.586	1.24213	0.582059	40.345	6	2	R	1
6th_Abaxial_R	40748.3	843.732	269.427	238.393	1.13018	0.7193	37.0971	6	2	R	1
6th_Abaxial_R	48622.4	973.797	350.251	205.425	1.705	0.644332	38.5342	6	2	R	1
6th_Abaxial_R	41162.1	984.477	363.359	158.096	2.29834	0.5337	69.7152	6	2	R	1
6th_Abaxial_R	84974.5	1394.44	495.844	256.933	1.92986	0.549161	66.3287	6	2	R	1
6th_Abaxial_R	91428.6	1483.38	502.872	317.453	1.58408	0.52214	108.86	6	2	R	1
6th_Abaxial_R	64881	1081.55	344.852	259.786	1.32745	0.697006	15.068	6	2	R	1
6th_Abaxial_R	59240.4	1002.91	311.468	282.04	1.10434	0.740129	42.6266	6	2	R	1
6th_Abaxial_R	54560.7	1030.08	346.189	236.099	1.46629	0.646168	38.4645	6	2	R	1
6th_Abaxial_R	59112.8	1049.47	347.652	252.358	1.37761	0.674455	21.8233	6	2	R	1
6th_Abaxial_R	20212.6	664.175	223.277	133.525	1.67218	0.575794	47.111	6	2	R	1
6th_Abaxial_R	58307.8	1071.78	328.813	292.402	1.12452	0.637855	14.5672	6	2	R	1
6th_Abaxial_R	15442.2	501.015	177.696	136.734	1.29958	0.773066	22.6979	6	2	R	1
6th_Abaxial_R	41788.5	896.749	302.69	198.02	1.52858	0.653018	29.3477	6	2	R	1
6th_Abaxial_R	62514.2	1153.89	379.708	258.747	1.46749	0.590008	77.8706	6	2	R	1
6th_Abaxial_R	30725.6	796.79	274.068	187.794	1.45941	0.608167	48.7706	6	2	R	1
6th_Abaxial_R	78021.5	1800.85	499.399	232.128	2.1514	0.302321	59.1044	6	2	R	1
6th_Abaxial_R	68222.8	1085.73	357.944	253.591	1.4115	0.727268	40.8081	6	2	R	1
6th_Abaxial_R	78557.3	1211.23	363.312	358.632	1.01305	0.672885	22.746	6	2	R	1
6th_Abaxial_R	49790.2	993.522	355.408	222.144	1.5999	0.633869	39.602	6	2	R	1
6th_Abaxial_R	34954.6	828.151	299.906	151.429	1.9805	0.640466	58.0064	6	2	R	1
6th_Abaxial_R	86598.6	1737.73	573.735	220.608	2.6007	0.360375	44.4606	6	2	R	1
6th_Abaxial_R	20136.1	608.905	204.18	157.233	1.29858	0.682472	33.7039	6	2	R	1
6th_Abaxial_R	68137.8	1146	426.377	231.651	1.8406	0.651969	23.056	6	2	R	1
6th_Abaxial_R	59345.2	1027.77	312.014	244.59	1.27566	0.705997	67.1385	6	2	R	1
6th_Abaxial_R	29829.9	800.058	271.731	166.002	1.63691	0.585624	23.9193	6	2	R	1
6th_Abaxial_R	86465.4	1431.72	557.107	224.619	2.48024	0.530076	70.8323	6	2	R	1
6th_Abaxial_R	31082.8	765.908	269.395	175.691	1.53334	0.66585	30.6495	6	2	R	1
6th_Abaxial_R	70272.1	1604.12	557.473	176.961	3.15026	0.343178	39.0442	6	2	R	1
6th_Abaxial_R	42857.1	871.825	283.023	262.834	1.07681	0.708556	36.0486	6	2	R	1
6th_Abaxial_R	44212	991.409	382.267	158.293	2.41493	0.565255	51.5155	6	2	R	1
6th_Abaxial_R	35844.7	811.414	288.371	195.76	1.47308	0.684147	26.1842	6	2	R	1
6th_Abaxial_R	52440.5	932.195	304.957	252.257	1.20891	0.758338	45.4099	6	2	R	1
6th_Abaxial_R	38687.6	853.017	292.383	197.145	1.48308	0.668139	70.2563	6	2	R	1
6th_Abaxial_R	43758.5	946.522	295.708	261.872	1.12921	0.613778	41.154	6	2	R	1
6th_Abaxial_R	82678.6	1227.97	416.401	303.214	1.37329	0.689013	76.3693	6	2	R	1
6th_Abaxial_R	41241.5	863.597	293.012	184.32	1.58969	0.6949	54.1392	6	2	R	1
6th_Abaxial_R	29070.3	701.552	240.111	165.386	1.45182	0.742232	38.8309	6	2	R	1
6th_Abaxial_R	51252.8	973.319	347.227	214.14	1.6215	0.679857	32.5219	6	2	R	1
6th_Abaxial_R	38239.8	844.17	296.082	186.415	1.58829	0.67432	5.19485	6	2	R	1
6th_Abaxial_R	77545.4	1158.89	398.132	287.07	1.38688	0.725569	28.7339	6	2	R	1
6th_Abaxial_R	61578.8	1393.62	490.875	207.853	2.36164	0.39843	99.9582	6	2	R	1
6th_Abaxial_R	30819.2	708.187	236.387	202.311	1.16843	0.772209	3.22038	6	2	R	1
6th_Abaxial_R	55705.8	982.942	348.791	241.781	1.44259	0.724527	19.2773	6	2	R	1
6th_Abaxial_R	33750	786.688	255.429	203.429	1.25562	0.685296	25.2955	6	2	R	1
6th_Abaxial_R	45266.4	874.953	275.389	270.099	1.01958	0.743048	19.6807	6	2	R	1
6th_Abaxial_R	38837.9	898.284	341.175	166.479	2.04935	0.604837	10.6374	6	2	R	1
6th_Abaxial_R	41839.6	866.147	315.734	188.381	1.67604	0.700832	70.6333	6	2	R	1
6th_Abaxial_R	66329.4	1066.68	390.135	245.134	1.59152	0.732562	25.7302	6	2	R	1
6th_Abaxial_R	52372.4	1074.09	424.351	185.958	2.28197	0.570463	42.6075	6	2	R	1
6th_Abaxial_R	22049.3	654.651	240.582	171.048	1.40652	0.646526	15.9809	6	2	R	1
6th_Abaxial_R	12052.2	479.517	161.922	91.906	1.76182	0.658669	33.4418	6	2	R	1
6th_Abaxial_R	19659.9	582.504	205.66	155.219	1.32496	0.728102	10.3122	6	2	R	1
6th_Abaxial_R	26182	723.29	244.323	156.202	1.56415	0.628909	28.9882	6	2	R	1
6th_Abaxial_R	47023.8	880.87	307.991	237.642	1.29603	0.761559	8.35963	6	2	R	1
6th_Abaxial_R	34801.6	873.657	310.676	173.81	1.78745	0.572963	46.6985	6	2	R	1
6th_Abaxial_R	47783.4	963.795	354.306	192.386	1.84164	0.646425	66.85	6	2	R	1
6th_Abaxial_R	35099.2	819.882	275.049	163.525	1.682	0.656153	46.2114	6	2	R	1
6th_Abaxial_R	38194.4	983.28	367.501	155.984	2.35601	0.496427	33.217	6	2	R	1
6th_Abaxial_R	48443.9	916.077	308.616	255.75	1.20671	0.725412	41.597	6	2	R	1
6th_Abaxial_R	44878.1	952.398	346.427	209.983	1.64978	0.621738	31.6147	6	2	R	1
6th_Abaxial_R	37089	792.267	256.624	240.653	1.06637	0.742526	19.3548	6	2	R	1
6th_Abaxial_R	34175.2	865.33	334.183	158.508	2.1083	0.573531	38.3638	6	2	R	1
6th_Abaxial_R	74563.5	1657.54	582.633	283.243	2.05701	0.341042	153.055	6	2	R	1
6th_Abaxial_R	63262.5	1071.45	388.212	249.137	1.55823	0.692494	7.75656	6	2	R	1
6th_Abaxial_R	47545.4	922.234	306.07	246.931	1.2395	0.702483	35.0347	6	2	R	1
6th_Abaxial_R	76159.3	1518.11	565.33	230.412	2.45356	0.415267	124.698	6	2	R	1
6th_Abaxial_R	118112	1589.44	580.337	359.271	1.61532	0.587514	70.969	6	2	R	1
6th_Abaxial_R	61816.9	1164.37	385.633	257.638	1.4968	0.572971	76.9467	6	2	R	1
6th_Abaxial_R	50368.5	1024.88	318.487	225.877	1.41	0.602588	84.1515	6	2	R	1
6th_Abaxial_R	33432.5	744.31	253.502	194.962	1.30026	0.758353	15.9713	6	2	R	1
6th_Abaxial_R	63602.6	1260.77	486.583	207.088	2.34964	0.502824	37.7126	6	2	R	1
6th_Abaxial_R	23928.6	640.604	197.289	172.434	1.14414	0.732735	8.39054	6	2	R	1
6th_Abaxial_R	36468.3	801.89	255.24	209.443	1.21866	0.712681	15.0521	6	2	R	1
6th_Abaxial_R	60189.9	1093.14	362.726	226.991	1.59798	0.632965	28.5918	6	2	R	1
6th_Abaxial_R	51091.3	971.924	297.933	256.834	1.16002	0.67966	73.9583	6	2	R	1
7th_Abaxial_R	67363.9	1078.42	360.303	295.324	1.22003	0.727884	45.696	7	3	R	1
7th_Abaxial_R	25583.9	686.589	226.002	154.395	1.46379	0.681997	17.5554	7	3	R	1
7th_Abaxial_R	43823.7	1075.53	368.425	181.015	2.03533	0.476073	73.3021	7	3	R	1
7th_Abaxial_R	46000.6	912.272	320.156	225.337	1.42079	0.694583	45.2889	7	3	R	1
7th_Abaxial_R	41417.2	937.675	361.717	149.924	2.41266	0.591952	112.988	7	3	R	1
7th_Abaxial_R	40436.5	890.873	332.959	171.726	1.9389	0.640254	35.9958	7	3	R	1
7th_Abaxial_R	40340.1	874.953	328.761	168.123	1.95548	0.662183	33.4258	7	3	R	1
7th_Abaxial_R	54691	1057.98	374.204	208.561	1.79422	0.614008	27.5841	7	3	R	1
7th_Abaxial_R	66037.4	1606.85	438.509	270.759	1.61955	0.321402	81.3636	7	3	R	1
7th_Abaxial_R	72417.8	1218.59	448.359	226.841	1.97653	0.612834	47.7545	7	3	R	1
7th_Abaxial_R	15498.9	514.005	162.272	144.141	1.12579	0.737182	2.29459	7	3	R	1
7th_Abaxial_R	48880.4	901.651	293.862	242.355	1.21253	0.755558	7.93589	7	3	R	1
7th_Abaxial_R	72706.9	1207.91	374.839	288.803	1.29791	0.626208	71.7355	7	3	R	1
7th_Abaxial_R	37278.9	769.853	252.796	197.275	1.28144	0.79042	42.2039	7	3	R	1
7th_Abaxial_R	37511.3	874.953	329.545	162.185	2.03191	0.615748	31.3861	7	3	R	1
7th_Abaxial_R	42381	918.487	304.622	225.777	1.34922	0.631298	45.8712	7	3	R	1
7th_Abaxial_R	48596.9	929.265	288.371	273.312	1.0551	0.707195	15.3747	7	3	R	1
7th_Abaxial_R	37021	868.796	275.584	226.504	1.21669	0.616342	53.4259	7	3	R	1
7th_Abaxial_R	33098.1	758.934	239.922	206.087	1.16418	0.722112	48.6264	7	3	R	1
7th_Abaxial_R	54555	1062.94	349.425	229.857	1.52018	0.606777	45.9596	7	3	R	1
7th_Abaxial_R	40728.5	867.501	302.418	200.184	1.5107	0.680093	58.5075	7	3	R	1
7th_Abaxial_R	35776.6	791.69	274.306	209.537	1.3091	0.717298	21.9909	7	3	R	1
7th_Abaxial_R	38395.7	832.434	267.367	223.48	1.19638	0.696294	36.3616	7	3	R	1
7th_Abaxial_R	69297.1	1069.57	351.97	264.372	1.33135	0.76121	43.0351	7	3	R	1
7th_Abaxial_R	94299.9	1528.79	427.034	338.146	1.26287	0.507023	100.752	7	3	R	1
7th_Abaxial_R	57148.5	1079.57	361.034	263.416	1.37059	0.616183	21.9292	7	3	R	1
7th_Abaxial_R	90345.8	1285.49	426.961	314.754	1.35649	0.687035	50.2348	7	3	R	1
7th_Abaxial_R	72633.2	1198.86	367.778	288.489	1.27485	0.635049	56.9372	7	3	R	1
7th_Abaxial_R	73628.1	1207.33	372.351	258.243	1.44186	0.634749	87.3677	7	3	R	1
7th_Abaxial_R	60833.3	1123.25	406.425	208.235	1.95176	0.605898	43.2679	7	3	R	1
7th_Abaxial_R	56663.8	1015.12	320.616	239.638	1.33792	0.691005	70.3674	7	3	R	1
7th_Abaxial_R	80830.5	1592.05	407.929	313.138	1.30271	0.400751	62.4636	7	3	R	1
7th_Abaxial_R	23888.9	762.161	288.803	130.519	2.21273	0.516788	41.7226	7	3	R	1
7th_Abaxial_R	45538.5	891.071	284.332	243.859	1.16597	0.720717	14.9873	7	3	R	1
7th_Abaxial_R	41111.1	873.797	286.705	231.185	1.24015	0.676624	7.61624	7	3	R	1
7th_Abaxial_R	46119.6	969.473	367.014	168.039	2.18411	0.616629	28.0194	7	3	R	1
7th_Abaxial_R	33001.7	781.927	267.526	191.559	1.39657	0.678288	18.0402	7	3	R	1
7th_Abaxial_R	82718.3	1312.19	508.399	247.31	2.05572	0.603695	64.5727	7	3	R	1
7th_Abaxial_R	114776	1519.94	514.115	354.858	1.44879	0.624322	115.531	7	3	R	1
7th_Abaxial_R	75805	1281.75	484.294	234.303	2.06696	0.579835	55.7024	7	3	R	1
7th_Abaxial_R	71301	1433.55	489.834	182.108	2.6898	0.435994	158.627	7	3	R	1
7th_Abaxial_R	59886.6	1175.63	441.46	242.869	1.81769	0.544501	94.9545	7	3	R	1
7th_Abaxial_R	72074.8	1133.11	404.285	274.554	1.47252	0.705421	62.7807	7	3	R	1
7th_Abaxial_R	67329.9	1058.22	357.777	272.596	1.31248	0.755561	28.6245	7	3	R	1
7th_Abaxial_R	27976.2	913.725	368.133	109.057	3.3756	0.421083	73.56	7	3	R	1
7th_Abaxial_R	56286.8	947.199	332.899	249.989	1.33166	0.788379	25.1615	7	3	R	1
7th_Abaxial_R	84481.3	1260.96	435.688	304.65	1.43013	0.667674	28.6232	7	3	R	1
7th_Abaxial_R	42860	867.641	283.813	256.668	1.10576	0.715454	53.2362	7	3	R	1
7th_Abaxial_R	47196.7	866.147	310.438	241.229	1.2869	0.790566	16.7304	7	3	R	1
7th_Abaxial_R	6275.51	327.614	125.47	68.6772	1.82695	0.734739	8.14553	7	3	R	1
7th_Abaxial_R	92621.9	1290.69	429.232	333.614	1.28661	0.69868	53.0247	7	3	R	1
7th_Abaxial_R	32298.8	769.613	252.257	194.278	1.29844	0.685252	26.7401	7	3	R	1
7th_Abaxial_R	30771	742.098	247.184	175.562	1.40796	0.702148	42.2884	7	3	R	1
7th_Abaxial_R	70493.2	1150.52	396.505	223.366	1.77514	0.669214	42.9918	7	3	R	1
7th_Abaxial_R	31941.6	739.069	259.535	166.684	1.55705	0.734846	4.98848	7	3	R	1
7th_Abaxial_R	62638.9	1023.15	345.468	274.678	1.25772	0.751927	15.0681	7	3	R	1
7th_Abaxial_R	53718.8	1008.96	303.139	266.805	1.13618	0.66311	18.4725	7	3	R	1
7th_Abaxial_R	60745.5	1062.74	396.62	213.225	1.8601	0.675882	15.1876	7	3	R	1
7th_Abaxial_R	59832.8	1003.96	328.278	227.241	1.44463	0.745958	43.9296	7	3	R	1
7th_Abaxial_R	58565.8	992.845	329.028	240.935	1.36563	0.746605	3.82315	7	3	R	1
7th_Abaxial_R	62432	1066.92	335.165	258.243	1.29787	0.689209	41.7268	7	3	R	1
7th_Abaxial_R	53503.4	930.462	296.789	254.673	1.16538	0.776594	17.2311	7	3	R	1
7th_Abaxial_R	57004	1019.06	326.894	261.515	1.25	0.689781	15.1681	7	3	R	1
7th_Abaxial_R	64776.1	1121.52	389.793	222.909	1.74867	0.647163	84.1511	7	3	R	1
7th_Abaxial_R	61802.7	1141.82	406.76	247.825	1.64132	0.595695	29.2673	7	3	R	1
7th_Abaxial_R	23973.9	615.021	192.401	175.109	1.09875	0.79647	23.7266	7	3	R	1
7th_Abaxial_R	43112.2	858.835	302.606	231.944	1.30465	0.734499	29.0827	7	3	R	1
7th_Abaxial_R	67236.4	1319.94	416.401	328.019	1.26944	0.48496	22.599	7	3	R	1
7th_Abaxial_R	74858.3	1204.54	438.199	286.527	1.52935	0.648347	10.1482	7	3	R	1
7th_Abaxial_R	39586.2	832.773	274.399	227.627	1.20548	0.717299	35.2205	7	3	R	1
7th_Abaxial_R	46896.3	899.819	317.373	231.1	1.37332	0.727843	15.3961	7	3	R	1
7th_Abaxial_R	43395.7	930.94	324.623	185.791	1.74725	0.629235	41.5021	7	3	R	1
7th_Abaxial_R	75286.3	1146.34	379.439	268.119	1.41519	0.719944	62.9835	7	3	R	1
7th_Abaxial_R	30252.3	723.628	246.299	194.029	1.26939	0.726	23.6244	7	3	R	1
7th_Abaxial_R	69881	1207.19	389.32	289.185	1.34627	0.602585	21.6386	7	3	R	1
7th_Abaxial_R	57080.5	1090.11	395.675	186.886	2.1172	0.603607	87.1287	7	3	R	1
7th_Abaxial_R	53475.1	1136.58	429.477	156.655	2.74154	0.520191	63.8085	7	3	R	1
7th_Abaxial_R	53463.7	975.291	293.939	269.679	1.08996	0.706318	32.1744	7	3	R	1
7th_Abaxial_R	62159.9	1113.92	387.591	217.228	1.78425	0.62952	64.0415	7	3	R	1
7th_Abaxial_R	69951.8	1311.03	415.038	237.869	1.74482	0.511423	98.1349	7	3	R	1
7th_Abaxial_R	58784	1123.83	414.176	174.704	2.37073	0.584885	26.6224	7	3	R	1
7th_Abaxial_R	22162.7	649.55	201.932	195.253	1.03421	0.660095	28.8839	7	3	R	1
7th_Abaxial_R	59651.4	1073.56	404.748	271.481	1.49089	0.650398	58.4337	7	3	R	1
7th_Abaxial_R	61782.9	1202.33	434.881	218.062	1.9943	0.537072	120.025	7	3	R	1
7th_Abaxial_R	87809	1297.09	447.017	263.437	1.69687	0.655859	95.0775	7	3	R	1
7th_Abaxial_R	42077.7	969.613	403.668	131.815	3.06237	0.562425	41.4073	7	3	R	1
7th_Abaxial_R	38789.7	787.646	278.653	229.586	1.21372	0.785714	3.89386	7	3	R	1
7th_Abaxial_R	47191	906.553	301.357	240.523	1.25292	0.721577	30.9769	7	3	R	1
7th_Abaxial_R	37857.1	903.186	288.891	182.279	1.58488	0.583181	35.126	7	3	R	1
7th_Abaxial_R	36000.6	963.217	334.708	144.455	2.31704	0.487608	37.3346	7	3	R	1
7th_Abaxial_R	39302.7	833.73	289.89	212.372	1.36501	0.710529	28.6095	7	3	R	1
7th_Abaxial_R	35051	809.103	278.988	187.733	1.48609	0.672826	65.5914	7	3	R	1
7th_Abaxial_R	48100.9	898.086	288.017	249.262	1.15548	0.749424	24.4626	7	3	R	1
7th_Abaxial_R	68089.6	1216.18	398.865	302.447	1.31879	0.578492	73.4196	7	3	R	1
7th_Abaxial_R	83047.1	1311.37	473.72	249.103	1.9017	0.60685	73.5622	7	3	R	1
7th_Abaxial_R	48154.8	938.451	313.509	232.14	1.35052	0.68711	41.4595	7	3	R	1
7th_Abaxial_R	30000	743.592	276.293	156.655	1.7637	0.681807	33.434	7	3	R	1
7th_Abaxial_R	64339.6	1123.83	354.858	301.357	1.17753	0.640161	73.106	7	3	R	1
7th_Abaxial_R	63874.7	1186.07	440.637	231.59	1.90266	0.570582	117.725	7	3	R	1
7th_Abaxial_R	40530	1057.64	422.711	120.703	3.50208	0.455316	104.771	7	3	R	1
7th_Abaxial_R	58424	1074.81	407.366	222.144	1.83379	0.63553	97.0703	7	3	R	1
7th_Abaxial_R	57386.6	1166.44	365.412	281.235	1.29931	0.53002	47.9658	7	3	R	1
7th_Abaxial_R	48562.9	958.455	336.667	215.972	1.55884	0.66431	20.7409	7	3	R	1
7th_Abaxial_R	45708.6	924.544	329.269	185.424	1.77576	0.671974	16.1731	7	3	R	1
8th_Abaxial_R	84472.8	1186.79	407.699	285.645	1.42729	0.753669	15.7626	8	3	R	1
8th_Abaxial_R	71816.9	1272.46	383.326	351.382	1.09091	0.557375	38.3032	8	3	R	1
8th_Abaxial_R	91542	1431.34	465.481	263.34	1.7676	0.561496	31.518	8	3	R	1
8th_Abaxial_R	62361.1	1042.4	333.308	315.195	1.05746	0.721205	20.1631	8	3	R	1
8th_Abaxial_R	33809.5	742.577	262.564	187.839	1.39782	0.770489	13.0737	8	3	R	1
8th_Abaxial_R	123243	1627.11	594.957	316.81	1.87796	0.584973	85.7941	8	3	R	1
8th_Abaxial_R	77619	1281.07	448.385	275.049	1.6302	0.594338	77.0877	8	3	R	1
8th_Abaxial_R	53713.2	966.106	297.4	270.256	1.10044	0.723171	9.99751	8	3	R	1
8th_Abaxial_R	75045.4	1172.84	403.843	306.663	1.3169	0.685576	44.9265	8	3	R	1
8th_Abaxial_R	68837.9	1068.08	338.196	286.705	1.1796	0.758282	65.244	8	3	R	1
8th_Abaxial_R	84895.1	1203.96	406.425	295.44	1.37566	0.735982	47.639	8	3	R	1
8th_Abaxial_R	26618.5	706.215	226.19	202.381	1.11765	0.670687	41.691	8	3	R	1
8th_Abaxial_R	34807.3	899.579	342.741	157.827	2.17163	0.540506	93.3863	8	3	R	1
8th_Abaxial_R	85963.7	1321.14	424.438	259.862	1.63332	0.618913	61.8608	8	3	R	1
8th_Abaxial_R	42721.1	917.331	304.436	230.473	1.32092	0.637969	54.0619	8	3	R	1
8th_Abaxial_R	47599.2	900.157	295.9	230.399	1.28429	0.738198	36.1343	8	3	R	1
8th_Abaxial_R	69557.8	1095.69	380.252	262.045	1.45109	0.728079	45.0051	8	3	R	1
8th_Abaxial_R	33897.4	902.13	284.81	188.832	1.50827	0.523405	74.9191	8	3	R	1
8th_Abaxial_R	65221.1	1381.21	462.254	206.032	2.24361	0.429615	133.072	8	3	R	1
8th_Abaxial_R	64030.6	1048.69	353.16	229.672	1.53767	0.731647	103.31	8	3	R	1
8th_Abaxial_R	90677.4	1328.93	437.901	308.432	1.41976	0.645219	97.1	8	3	R	1
8th_Abaxial_R	87341.3	1285.97	471.939	327.171	1.44249	0.663693	55.4661	8	3	R	1
8th_Abaxial_R	96286.8	1332.15	444.065	305.848	1.45191	0.681817	65.5456	8	3	R	1
8th_Abaxial_R	77658.7	1198.76	432.947	272.928	1.58631	0.6791	46.9629	8	3	R	1
8th_Abaxial_R	108903	1473.62	496.159	313.943	1.58041	0.630204	122.923	8	3	R	1
8th_Abaxial_R	87123	1250.62	392.287	340.901	1.15074	0.699986	33.9678	8	3	R	1
8th_Abaxial_R	77709.8	1314.74	461.641	223.581	2.06475	0.564944	105.813	8	3	R	1
8th_Abaxial_R	72358.3	1107.67	375.897	251.131	1.49681	0.741104	19.8289	8	3	R	1
8th_Abaxial_R	19912.1	623.29	227.428	113.714	2	0.644091	17.221	8	3	R	1
8th_Abaxial_R	63265.3	1120.32	375.104	268.921	1.39485	0.63342	49.843	8	3	R	1
8th_Abaxial_R	68628.1	1152.64	439.142	217.919	2.01516	0.649122	49.4849	8	3	R	1
8th_Abaxial_R	92531.2	1560.96	488.287	308.138	1.58464	0.477213	57.9631	8	3	R	1
8th_Abaxial_R	48551.6	878.32	303.905	208.139	1.4601	0.790875	22.0755	8	3	R	1
8th_Abaxial_R	29812.9	768.697	292.944	178.46	1.64151	0.634021	32.4473	8	3	R	1
8th_Abaxial_R	48704.6	1017.91	354.602	210.226	1.68677	0.590694	69.3485	8	3	R	1
8th_Abaxial_R	37630.4	808.426	274.42	223.48	1.22794	0.723548	21.8664	8	3	R	1
8th_Abaxial_R	57474.5	961.922	326.329	251.041	1.29991	0.780559	30.367	8	3	R	1
8th_Abaxial_R	69849.8	1095.26	378.811	274.43	1.38036	0.731719	63.2439	8	3	R	1
8th_Abaxial_R	95240.9	1427.97	511.439	251.436	2.03408	0.586942	81.271	8	3	R	1
8th_Abaxial_R	49251.7	981.209	361.505	194.029	1.86315	0.642848	54.5346	8	3	R	1
8th_Abaxial_R	68684.8	1394.88	420.216	271.564	1.54739	0.443608	59.6939	8	3	R	1
8th_Abaxial_R	49557.8	935.842	310.237	288.292	1.07612	0.711077	15.1666	8	3	R	1
8th_Abaxial_R	77624.7	1495.07	407.651	277.919	1.4668	0.4364	83.1117	8	3	R	1
8th_Abaxial_R	56131	1199	495.467	154.762	3.20148	0.490651	155.757	8	3	R	1
8th_Abaxial_R	62500	1185.15	455.385	233.6	1.94942	0.559166	69.2281	8	3	R	1
8th_Abaxial_R	110323	1583.04	498.416	348.246	1.43122	0.553213	29.0443	8	3	R	1
8th_Abaxial_R	63390	1094.2	371.497	268.129	1.38551	0.665332	71.5246	8	3	R	1
8th_Abaxial_R	58820.9	1098.14	382.445	233.891	1.63514	0.612947	93.2915	8	3	R	1
8th_Abaxial_R	55949.5	1095.11	383.089	252.987	1.51427	0.586256	79.8677	8	3	R	1
8th_Abaxial_R	57140	1071.11	388.971	236.423	1.64523	0.62587	32.7144	8	3	R	1
8th_Abaxial_R	56201.8	988.422	320.324	273.074	1.17303	0.722896	55.2231	8	3	R	1
8th_Abaxial_R	52607.7	940.464	314.304	265.228	1.18503	0.747437	18.2489	8	3	R	1
8th_Abaxial_R	57573.7	989.098	328.278	258.254	1.27114	0.739529	21.5183	8	3	R	1
8th_Abaxial_R	63154.8	1368.99	465.554	191.737	2.42809	0.42346	52.203	8	3	R	1
8th_Abaxial_R	45447.8	943.113	274.399	249.546	1.09959	0.642089	10.7902	8	3	R	1
8th_Abaxial_R	43191.6	879.855	288.017	232.433	1.23914	0.701111	14.3335	8	3	R	1
8th_Abaxial_R	63273.8	1072.6	329.674	268.974	1.22567	0.691126	53.9128	8	3	R	1
8th_Abaxial_R	51244.3	995.255	364.527	202.731	1.79808	0.65011	75.6001	8	3	R	1
8th_Abaxial_R	51978.5	1027.67	354.882	197.059	1.80089	0.618478	116.614	8	3	R	1
8th_Abaxial_R	70660.4	1074.38	354.794	324.308	1.094	0.769262	12.0364	8	3	R	1
8th_Abaxial_R	80328.8	1241.96	433.477	290.759	1.49085	0.654436	97.1968	8	3	R	1
8th_Abaxial_R	74761.9	1112.23	402.05	262.305	1.53276	0.759452	13.4274	8	3	R	1
8th_Abaxial_R	78024.4	1155.19	382.475	272.72	1.40244	0.734743	46.0161	8	3	R	1
8th_Abaxial_R	58543.1	1036.72	327.232	295.324	1.10804	0.684486	13.5655	8	3	R	1
8th_Abaxial_R	45785.1	940.225	287.869	252.482	1.14016	0.650835	55.2013	8	3	R	1
8th_Abaxial_R	72131.5	1268.76	463.186	206.389	2.24424	0.563092	17.6274	8	3	R	1
8th_Abaxial_R	42281.7	874.854	286.24	230.707	1.24071	0.694212	8.96343	8	3	R	1
8th_Abaxial_R	66006.2	1090.15	386.368	249.739	1.54709	0.697941	55.0375	8	3	R	1
8th_Abaxial_R	50127.6	1015.94	318.309	227.178	1.40114	0.610314	71.7509	8	3	R	1
8th_Abaxial_R	61539.1	1067.84	379.529	224.77	1.68852	0.678187	42.558	8	3	R	1
8th_Abaxial_R	56060.1	1136.86	373.81	215.302	1.73621	0.545069	24.0987	8	3	R	1
8th_Abaxial_R	39563.5	836.998	301.367	230.658	1.30655	0.709669	43.0128	8	3	R	1
8th_Abaxial_R	61975.6	1021.66	346.835	298	1.16388	0.746142	26.8994	8	3	R	1
8th_Abaxial_R	60989.2	1115.46	383.274	239.449	1.60065	0.615966	44.5182	8	3	R	1
8th_Abaxial_R	50385.5	1121.14	403.057	204.18	1.97403	0.503731	56.7269	8	3	R	1
8th_Abaxial_R	59036.3	1106.65	402.972	213.398	1.88836	0.605768	40.1131	8	3	R	1
8th_Abaxial_R	39061.8	829.686	303.13	188.231	1.61042	0.713074	6.57503	8	3	R	1
8th_Abaxial_R	84365.1	1225.56	387.218	349.579	1.10767	0.705836	64.3192	8	3	R	1
8th_Abaxial_R	36661	779.376	244.114	218.478	1.11734	0.758437	33.6807	8	3	R	1
8th_Abaxial_R	87539.7	1422.29	520.667	268.288	1.9407	0.543798	68.0711	8	3	R	1
8th_Abaxial_R	52386.6	1095.49	372.107	212.159	1.75391	0.548542	52.962	8	3	R	1
8th_Abaxial_R	66425.7	1103.96	397.533	224.984	1.76694	0.684917	82.0919	8	3	R	1
8th_Abaxial_R	46499.4	1037.63	380.185	200.227	1.89878	0.542712	42.0564	8	3	R	1
8th_Abaxial_R	26252.8	661.286	236.674	173.826	1.36156	0.75441	9.53397	8	3	R	1
8th_Abaxial_R	52826	1079.14	365.529	214.193	1.70654	0.570038	70.1869	8	3	R	1
8th_Abaxial_R	47573.7	986.928	315.195	227.59	1.38493	0.613771	63.595	8	3	R	1
8th_Abaxial_R	43364.5	969.473	364.348	188.577	1.93209	0.579793	35.6644	8	3	R	1
9th_Abaxial_R	43112.2	944.409	358.924	171.858	2.08849	0.607422	67.83	9	3	R	1
9th_Abaxial_R	53339	1295.21	511.905	134.287	3.81203	0.39955	133.465	9	3	R	1
9th_Abaxial_R	54441.6	1196.07	345.64	212.546	1.62619	0.478218	60.5755	9	3	R	1
9th_Abaxial_R	75592.4	1180.49	433.34	264.243	1.63993	0.681652	34.1869	9	3	R	1
9th_Abaxial_R	49954.6	943.79	296.168	258.922	1.14385	0.704749	10.0495	9	3	R	1
9th_Abaxial_R	70980.7	1072.5	371.81	266.805	1.39356	0.775451	20.1147	9	3	R	1
9th_Abaxial_R	62278.9	1008.15	334.428	273.592	1.22236	0.770023	5.79432	9	3	R	1
9th_Abaxial_R	112523	1445.62	523.945	303.429	1.72675	0.676613	35.7214	9	3	R	1
9th_Abaxial_R	62868.5	1218.83	398.096	299.527	1.32908	0.531814	79.0285	9	3	R	1
9th_Abaxial_R	97369.6	1516.71	455.882	339.776	1.34171	0.531896	88.7008	9	3	R	1
9th_Abaxial_R	72494.3	1194.68	411.195	228.968	1.79587	0.638282	19.11	9	3	R	1
9th_Abaxial_R	122540	1846.44	649.145	279.009	2.32661	0.451665	163.644	9	3	R	1
9th_Abaxial_R	76901.9	1165.87	423.789	271.523	1.56079	0.710967	27.9297	9	3	R	1
9th_Abaxial_R	93350.3	1331.48	478.808	280.72	1.70564	0.661696	39.5936	9	3	R	1
9th_Abaxial_R	39642.9	836.718	311.468	180.262	1.72787	0.711569	8.02302	9	3	R	1
9th_Abaxial_R	49900.8	1038.11	383.008	212.559	1.80189	0.581874	15.6236	9	3	R	1
9th_Abaxial_R	42823.1	969.036	324.762	238.095	1.364	0.573071	87.9788	9	3	R	1
9th_Abaxial_R	35056.7	813.048	274.471	188.592	1.45537	0.66642	39.7461	9	3	R	1
9th_Abaxial_R	41610	848.354	280.69	222.565	1.26116	0.726529	38.6133	9	3	R	1
9th_Abaxial_R	23679.1	614.344	197.633	169.784	1.16403	0.788411	3.31732	9	3	R	1
9th_Abaxial_R	31978.5	787.745	239.164	208.873	1.14502	0.647584	54.5333	9	3	R	1
9th_Abaxial_R	61746	1035.22	332.055	246.713	1.34592	0.72402	53.8797	9	3	R	1
9th_Abaxial_R	43310.7	958.216	333.622	212.372	1.57093	0.592758	43.2472	9	3	R	1
9th_Abaxial_R	29963.2	754.989	277.797	173.418	1.6019	0.660566	21.1139	9	3	R	1
9th_Abaxial_R	44668.4	903.623	322.634	186.339	1.73144	0.68744	30.5523	9	3	R	1
9th_Abaxial_R	52772.1	956.442	303.055	268.974	1.12671	0.724932	24.1822	9	3	R	1
9th_Abaxial_R	44180.8	858.117	294.026	224.619	1.309	0.753964	33.4441	9	3	R	1
9th_Abaxial_R	32766.4	877.264	351.745	133.206	2.64061	0.535031	19.1565	9	3	R	1
9th_Abaxial_R	61264.2	1133.45	376.951	234.472	1.60766	0.599256	84.4817	9	3	R	1
9th_Abaxial_R	76952.9	1223.21	473.756	218.283	2.17037	0.646301	72.3771	9	3	R	1
9th_Abaxial_R	74030.6	1236.1	434.483	243.859	1.7817	0.608856	118.021	9	3	R	1
9th_Abaxial_R	49634.4	917.092	318.63	255.772	1.24575	0.741594	9.91799	9	3	R	1
9th_Abaxial_R	42063.5	829.447	271.408	266.124	1.01985	0.768313	18.3596	9	3	R	1
9th_Abaxial_R	91323.7	1290.01	442.383	270.477	1.63557	0.689611	34.9991	9	3	R	1
9th_Abaxial_R	44163.8	877.165	290.759	257.715	1.12822	0.721297	31.0617	9	3	R	1
9th_Abaxial_R	68959.8	1114.3	414.648	280.286	1.47938	0.69791	36.8755	9	3	R	1
9th_Abaxial_R	57403.6	1079.1	374.226	224.075	1.67009	0.619482	112.664	9	3	R	1
9th_Abaxial_R	37018.1	786.449	284.292	199.048	1.42826	0.752113	53.1935	9	3	R	1
9th_Abaxial_R	34849.8	781.11	277.307	195.209	1.42056	0.717771	47.7384	9	3	R	1
9th_Abaxial_R	48939.9	1029.98	392.28	181.609	2.16002	0.579713	75.2918	9	3	R	1
9th_Abaxial_R	64589	1109.2	428.108	210.293	2.03577	0.659701	72.8259	9	3	R	1
9th_Abaxial_R	41269.8	842.915	274.791	218.348	1.2585	0.729919	34.3195	9	3	R	1
9th_Abaxial_R	49404.8	920.459	307.733	238.523	1.29016	0.732773	13.2975	9	3	R	1
9th_Abaxial_R	35269.3	777.305	257.253	217.659	1.18191	0.73354	32.2243	9	3	R	1
9th_Abaxial_R	69963.2	1078.18	361.881	291.878	1.23984	0.756305	20.2999	9	3	R	1
9th_Abaxial_R	83339	1339.37	450.025	317.632	1.41681	0.583793	89.0653	9	3	R	1
9th_Abaxial_R	32281.7	757.638	247.619	185.714	1.33333	0.706713	40.1516	9	3	R	1
9th_Abaxial_R	81337.9	1329.17	503.666	196.338	2.56529	0.578554	158.66	9	3	R	1
9th_Abaxial_R	114484	1608.54	595.381	266.805	2.23152	0.55602	138.626	9	3	R	1
9th_Abaxial_R	33103.7	821.317	307.816	162.969	1.8888	0.616687	86.7274	9	3	R	1
9th_Abaxial_R	47687.1	882.504	297.533	253.636	1.17307	0.769444	35.7485	9	3	R	1
9th_Abaxial_R	51593	1016.85	336.76	190.744	1.76551	0.627024	39.8174	9	3	R	1
9th_Abaxial_R	39691	786.688	258.824	221.569	1.16814	0.805929	17.1569	9	3	R	1
9th_Abaxial_R	33945.6	756.384	258.922	167.295	1.5477	0.745604	11.9106	9	3	R	1
9th_Abaxial_R	56218.8	1289.78	468.328	181.328	2.58277	0.424682	92.9922	9	3	R	1
9th_Abaxial_R	88279.5	1512.87	567.776	262.035	2.1668	0.484695	62.7933	9	3	R	1
9th_Abaxial_R	81845.2	1163.28	371.924	305.514	1.21737	0.760043	52.165	9	3	R	1
9th_Abaxial_R	53154.8	1021.04	383.4	181.469	2.11276	0.640721	74.8543	9	3	R	1
9th_Abaxial_R	65793.7	1158.75	406.704	229.487	1.77223	0.615761	81.2477	9	3	R	1
9th_Abaxial_R	40617.9	833.73	262.078	235.474	1.11298	0.734306	34.8918	9	3	R	1
9th_Abaxial_R	73613.9	1224.84	412.613	292.15	1.41233	0.616609	68.1832	9	3	R	1
9th_Abaxial_R	60867.3	1095.49	377.342	258.342	1.46063	0.637344	74.0929	9	3	R	1
9th_Abaxial_R	63154.8	1119.74	363.811	228.683	1.5909	0.632966	72.4132	9	3	R	1
9th_Abaxial_R	62494.3	1077.6	335.452	326.92	1.0261	0.676291	36.8223	9	3	R	1
9th_Abaxial_R	19821.4	595.197	202.591	135.38	1.49646	0.70311	50.6731	9	3	R	1
9th_Abaxial_R	91411.6	1634.66	445.741	368.186	1.21064	0.429887	20.0888	9	3	R	1
9th_Abaxial_R	115629	1817.45	629.999	234.497	2.6866	0.4399	192.845	9	3	R	1
9th_Abaxial_R	55623.6	991.409	310.52	274.099	1.13288	0.711153	36.721	9	3	R	1
9th_Abaxial_R	69600.3	1540.62	399.071	310.118	1.28683	0.368493	49.9977	9	3	R	1
9th_Abaxial_R	62777.8	1420.52	356.133	350.865	1.01501	0.390951	5.72806	9	3	R	1
9th_Abaxial_R	39155.3	1005.36	378.601	155.693	2.43172	0.486811	33.1599	9	3	R	1
9th_Abaxial_R	80334.5	1304.54	420.991	283.373	1.48564	0.593195	90.9503	9	3	R	1
9th_Abaxial_R	50161.6	1111.37	340.21	230.35	1.47692	0.510342	62.1446	9	3	R	1
9th_Abaxial_R	86278.3	1291.03	455.117	248.373	1.83239	0.650488	44.3981	9	3	R	1
9th_Abaxial_R	32565.2	840.225	296.082	144.828	2.04437	0.579659	90.8819	9	3	R	1
9th_Abaxial_R	44606	950.426	317.873	228.633	1.39032	0.620536	51.1462	9	3	R	1
9th_Abaxial_R	57976.2	1013.25	325.46	261.363	1.24524	0.709626	49.7728	9	3	R	1
9th_Abaxial_R	95796.5	1371.31	461.96	289.538	1.59551	0.640164	44.1993	9	3	R	1
10th_Abaxial_R	134529	1855.01	635.536	287.652	2.20939	0.491289	69.9736	10	4	R	1
10th_Abaxial_R	52233.6	979.236	322.45	266.262	1.21102	0.684517	46.6187	10	4	R	1
10th_Abaxial_R	69285.7	1175.97	422.631	254.238	1.66234	0.629597	72.0536	10	4	R	1
10th_Abaxial_R	52678.6	1006.89	319.314	263.781	1.21053	0.652948	44.0942	10	4	R	1
10th_Abaxial_R	45915.5	867.979	288.489	221.441	1.30278	0.765862	33.4408	10	4	R	1
10th_Abaxial_R	33217.1	844.648	308.432	167.091	1.84589	0.585086	26.7006	10	4	R	1
10th_Abaxial_R	62715.4	1243.79	490.944	200.227	2.45194	0.509436	72.7995	10	4	R	1
10th_Abaxial_R	81434.2	1285.83	417.652	346.884	1.20401	0.618941	53.2292	10	4	R	1
10th_Abaxial_R	80277.8	1172.84	420.729	262.045	1.60556	0.733377	63.5739	10	4	R	1
10th_Abaxial_R	100816	1393.04	439.916	342.998	1.28256	0.652847	53.2442	10	4	R	1
10th_Abaxial_R	51142.3	904.581	308.212	240.806	1.27992	0.785408	31.7256	10	4	R	1
10th_Abaxial_R	46286.8	911.414	291.188	245.423	1.18647	0.700222	27.4989	10	4	R	1
10th_Abaxial_R	59044.8	1018.73	367.408	271.314	1.35418	0.714951	33.5524	10	4	R	1
10th_Abaxial_R	59555	1059.47	351.1	258.133	1.36015	0.66673	24.5782	10	4	R	1
10th_Abaxial_R	33747.2	830.602	300.585	171.064	1.75715	0.614697	47.5076	10	4	R	1
10th_Abaxial_R	76082.8	1112.09	363.92	296.703	1.22654	0.773064	28.8479	10	4	R	1
10th_Abaxial_R	60637.8	1004.3	318.096	246.667	1.28957	0.755485	35.4501	10	4	R	1
10th_Abaxial_R	34997.2	825.122	266.837	196.814	1.35578	0.645961	24.1078	10	4	R	1
10th_Abaxial_R	24024.9	649.65	235.702	141.421	1.66667	0.715342	26.2004	10	4	R	1
10th_Abaxial_R	40932.5	911.653	330.987	181.469	1.82393	0.618898	32.89	10	4	R	1
10th_Abaxial_R	86836.7	1305.22	392.287	328.761	1.19323	0.640543	31.4309	10	4	R	1
10th_Abaxial_R	68154.8	1066.54	345.468	262.305	1.31705	0.75292	40.8669	10	4	R	1
10th_Abaxial_R	69523.8	1188.28	382.986	292.857	1.30776	0.618735	41.6253	10	4	R	1
10th_Abaxial_R	145913	1651.4	557.55	368.433	1.5133	0.672355	107.698	10	4	R	1
10th_Abaxial_R	38415.5	837.774	300.585	175.756	1.71025	0.687802	41.3137	10	4	R	1
10th_Abaxial_R	114889	1823.88	686.813	269.09	2.55236	0.434006	241.274	10	4	R	1
10th_Abaxial_R	75756.8	1172.8	391.998	244.59	1.60267	0.692124	15.8133	10	4	R	1
10th_Abaxial_R	76539.1	1187.42	441.922	219.371	2.0145	0.682154	10.1102	10	4	R	1
10th_Abaxial_R	126638	1674.73	601.444	319.527	1.88229	0.567394	95.7739	10	4	R	1
10th_Abaxial_R	42500	892.028	315.051	197.16	1.59795	0.671184	43.7889	10	4	R	1
10th_Abaxial_R	69980.2	1162.26	415.795	253.524	1.64006	0.650996	64.1549	10	4	R	1
10th_Abaxial_R	88392.9	1355.05	449.855	283.853	1.58482	0.604948	65.7892	10	4	R	1
10th_Abaxial_R	56386.1	1111.17	382.675	246.299	1.5537	0.573874	68.8361	10	4	R	1
10th_Abaxial_R	75011.3	1286.31	467.959	271.94	1.72082	0.5697	93.2431	10	4	R	1
10th_Abaxial_R	85810.7	1393.72	470.875	295.104	1.59563	0.555137	91.1389	10	4	R	1
10th_Abaxial_R	66740.4	1251.34	438.638	224.619	1.95281	0.535607	105.903	10	4	R	1
10th_Abaxial_R	63982.4	1096.55	367.107	309.524	1.18604	0.668672	48.8849	10	4	R	1
10th_Abaxial_R	101375	1356.68	451.879	337.869	1.33744	0.692124	71.1639	10	4	R	1
10th_Abaxial_R	46411.6	985.294	300.463	274.709	1.09375	0.600765	38.857	10	4	R	1
10th_Abaxial_R	65600.9	1228.35	386.192	258.572	1.49356	0.546356	82.5146	10	4	R	1
10th_Abaxial_R	76570.3	1348.69	394.298	343.188	1.14893	0.528986	46.9472	10	4	R	1
10th_Abaxial_R	96269.8	1360.39	468.201	270.759	1.72921	0.653695	77.62	10	4	R	1
10th_Abaxial_R	68577.1	1237.2	374.476	314.952	1.18899	0.563005	87.359	10	4	R	1
10th_Abaxial_R	82996	1188.86	388.212	306.847	1.26516	0.737915	44.803	10	4	R	1
10th_Abaxial_R	83735.8	1311.13	448.764	265.014	1.69336	0.612107	78.7164	10	4	R	1
10th_Abaxial_R	43713.2	959.033	315.887	221.94	1.4233	0.597248	13.6891	10	4	R	1
10th_Abaxial_R	69365.1	1073.18	329.037	305.626	1.0766	0.756844	55.3845	10	4	R	1
10th_Abaxial_R	114334	1564.43	539.405	269.258	2.0033	0.587046	166.902	10	4	R	1
10th_Abaxial_R	76374.7	1216.47	420.729	257.759	1.63225	0.648566	56.5584	10	4	R	1
10th_Abaxial_R	52046.5	985.632	320.324	230.952	1.38697	0.673243	80.0221	10	4	R	1
10th_Abaxial_R	83863.4	1339.8	530.461	220.608	2.40454	0.587083	18.605	10	4	R	1
10th_Abaxial_R	69356.6	1111.79	387.774	283.423	1.36818	0.705097	17.5613	10	4	R	1
10th_Abaxial_R	75385.5	1156.1	402.106	282.291	1.42444	0.708768	39.6416	10	4	R	1
10th_Abaxial_R	70164.4	1244.75	392.308	299.698	1.30902	0.569068	11.9768	10	4	R	1
10th_Abaxial_R	57080.5	1091.89	345.821	238.393	1.45063	0.601647	79.4234	10	4	R	1
10th_Abaxial_R	120598	1582.8	564.567	281.114	2.00832	0.604919	45.0388	10	4	R	1
10th_Abaxial_R	40365.6	839.408	299.849	198.135	1.51336	0.719906	41.9232	10	4	R	1
10th_Abaxial_R	40805	852.439	276.129	248.373	1.11175	0.705662	15.1547	10	4	R	1
10th_Abaxial_R	72519.8	1375.25	404.32	304.185	1.32919	0.48184	65.6253	10	4	R	1
10th_Abaxial_R	11417.2	506.116	178.206	98.1692	1.81529	0.560107	6.37692	10	4	R	1
10th_Abaxial_R	67100.3	1097.71	391.093	280.104	1.39624	0.699781	30.291	10	4	R	1
10th_Abaxial_R	24555	728.052	253.692	171.594	1.47844	0.582137	39.682	10	4	R	1
10th_Abaxial_R	62032.3	1054.03	390.977	249.637	1.56618	0.70165	32.3794	10	4	R	1
10th_Abaxial_R	49212	998.622	352.678	212.065	1.66307	0.620124	67.5677	10	4	R	1
10th_Abaxial_R	39328.2	819.543	270.351	186.749	1.44767	0.735818	29.1919	10	4	R	1
10th_Abaxial_R	22653.1	651.622	235.148	136.381	1.7242	0.670417	16.4444	10	4	R	1
10th_Abaxial_R	37579.4	857.399	262.521	194.846	1.34733	0.642382	63.2257	10	4	R	1
10th_Abaxial_R	70989.2	1322.05	483.404	218.594	2.21142	0.510393	101.845	10	4	R	1
10th_Abaxial_R	36629.8	953.017	309.945	188.682	1.64268	0.506808	68.4837	10	4	R	1
10th_Abaxial_R	94546.5	1508.68	527.906	313.03	1.68644	0.521987	28.0735	10	4	R	1
10th_Abaxial_R	42386.6	904.201	323.012	196.814	1.6412	0.651491	66.1327	10	4	R	1
10th_Abaxial_R	61720.5	1129.27	405.776	211.53	1.91829	0.608202	26.0592	10	4	R	1
10th_Abaxial_R	73052.7	1275.25	425.018	296.359	1.43413	0.564489	43.9612	10	4	R	1
10th_Abaxial_R	32908.2	754.75	243.708	196.929	1.23754	0.725951	42.8572	10	4	R	1
10th_Abaxial_R	38395.7	780.672	271.481	226.002	1.20123	0.79169	10.4444	10	4	R	1
10th_Abaxial_R	45921.2	916.275	321.711	205.605	1.56471	0.687339	28.6641	10	4	R	1
10th_Abaxial_R	78021.5	1116.18	374.135	323.529	1.15642	0.786971	23.8206	10	4	R	1
10th_Abaxial_R	44427.4	911.414	314.952	208.003	1.51417	0.672093	41.0869	10	4	R	1
10th_Abaxial_R	144464	1612.39	553.048	374.302	1.47754	0.698282	73.3271	10	4	R	1
10th_Abaxial_R	89299.9	1296.95	455.683	285.287	1.59728	0.667139	39.7769	10	4	R	1
10th_Abaxial_R	42412.1	908.047	327.032	175.772	1.86055	0.646373	50.3335	10	4	R	1
10th_Abaxial_R	83239.8	1152.06	377.732	339.342	1.11313	0.788118	37.9475	10	4	R	1
10th_Abaxial_R	50096.4	1139.45	410.499	254.862	1.61067	0.484871	96.5808	10	4	R	1
10th_Abaxial_R	48503.4	1043.93	373.149	208.711	1.78788	0.559292	45.4641	10	4	R	1
10th_Abaxial_R	92551	1397.47	517.872	241.088	2.14806	0.595536	78.3719	10	4	R	1
10th_Abaxial_R	73591.3	1344.71	415.277	254.127	1.63413	0.511424	123.922	10	4	R	1
10th_Abaxial_R	57451.8	1038.93	331.5	264.811	1.25184	0.66887	48.2402	10	4	R	1
10th_Abaxial_R	71026.1	1114.68	379.715	243.335	1.56046	0.718333	91.4258	10	4	R	1
10th_Abaxial_R	48863.4	972.403	336.558	260.342	1.29275	0.649383	50.2558	10	4	R	1
10th_Abaxial_R	52820.3	1019.2	361.231	239.058	1.51106	0.638981	85.7865	10	4	R	1
10th_Abaxial_R	61547.6	1124.21	409.094	223.366	1.8315	0.611969	97.3344	10	4	R	1
10th_Abaxial_R	59481.3	1063.89	375.874	239.141	1.57177	0.660379	51.2542	10	4	R	1
10th_Abaxial_R	73307.8	1293.14	461.616	231.944	1.9902	0.550893	91.3694	10	4	R	1
10th_Abaxial_R	67706.9	1123.83	385.575	252.886	1.5247	0.673666	71.4158	10	4	R	1
11th_Abaxial_R	96576	1327.05	471.849	266.262	1.77212	0.689131	74.9168	11	4	R	1
11th_Abaxial_R	126670	1536.34	533.126	325.669	1.63702	0.674386	79.7457	11	4	R	1
11th_Abaxial_R	87837.3	1266.54	424.458	305.394	1.38987	0.688095	115.323	11	4	R	1
11th_Abaxial_R	108265	1366.3	482.353	370.55	1.30172	0.728793	44.1577	11	4	R	1
11th_Abaxial_R	97602	1333.93	438.153	393.866	1.11244	0.689293	62.6219	11	4	R	1
11th_Abaxial_R	75671.8	1320.76	452.218	244.59	1.84888	0.545128	120.991	11	4	R	1
11th_Abaxial_R	39138.3	849.848	307.207	166.411	1.84607	0.680973	51.849	11	4	R	1
11th_Abaxial_R	58937.1	1070.63	388.497	211.06	1.84069	0.646131	27.627	11	4	R	1
11th_Abaxial_R	23699	630.363	216.195	161.238	1.34084	0.749477	25.0789	11	4	R	1
11th_Abaxial_R	57953.5	1117.67	373.84	247.115	1.51282	0.582992	66.3609	11	4	R	1
11th_Abaxial_R	111241	1479.77	465.554	379.708	1.22608	0.638391	94.325	11	4	R	1
11th_Abaxial_R	35331.6	833.491	280.771	224.984	1.24796	0.639105	55.7192	11	4	R	1
11th_Abaxial_R	74804.4	1106.27	381.941	276.693	1.38038	0.768091	27.8564	11	4	R	1
11th_Abaxial_R	61111.1	1048.55	364.005	232.859	1.5632	0.698474	67.0456	11	4	R	1
11th_Abaxial_R	68220	1087.94	361.56	277.113	1.30474	0.724284	38.9539	11	4	R	1
11th_Abaxial_R	114252	1699.64	469.778	380.312	1.23524	0.497004	62.1721	11	4	R	1
11th_Abaxial_R	51780	944.269	305.069	266.677	1.14396	0.729761	52.3693	11	4	R	1
11th_Abaxial_R	60263.6	984.576	312.404	276.693	1.12906	0.781208	38.6422	11	4	R	1
11th_Abaxial_R	91921.8	1338.21	442.729	311.714	1.42031	0.645028	101.622	11	4	R	1
11th_Abaxial_R	71964.3	1236.34	426.35	246.011	1.73305	0.591633	43.3409	11	4	R	1
11th_Abaxial_R	82398	1204.4	362.108	313.03	1.15679	0.713814	50.0697	11	4	R	1
11th_Abaxial_R	85977.9	1422.05	498.416	319.483	1.56007	0.534276	38.8142	11	4	R	1
11th_Abaxial_R	41048.8	951.482	307.816	239.105	1.28737	0.569782	50.7525	11	4	R	1
11th_Abaxial_R	83976.8	1210.16	441.819	272.107	1.6237	0.720582	12.2153	11	4	R	1
11th_Abaxial_R	88072.6	1278.76	466.503	272.824	1.7099	0.676821	76.0417	11	4	R	1
11th_Abaxial_R	84158.2	1450.15	469.748	242.46	1.93742	0.502902	145.822	11	4	R	1
11th_Abaxial_R	67868.5	1285.15	422.711	240.111	1.76049	0.516378	61.0685	11	4	R	1
11th_Abaxial_R	82794.8	1363.04	540.03	217.176	2.4866	0.560013	38.6518	11	4	R	1
11th_Abaxial_R	85470.5	1229.17	438.412	274.068	1.59965	0.710894	63.9698	11	4	R	1
11th_Abaxial_R	40056.7	911.076	342.104	168.493	2.03037	0.606423	32.7861	11	4	R	1
11th_Abaxial_R	63956.9	1094.88	379.551	244.172	1.55444	0.670452	32.6336	11	4	R	1
11th_Abaxial_R	125723	1758.57	495.57	341.175	1.45254	0.510862	113.345	11	4	R	1
11th_Abaxial_R	51519.3	1075.15	346.492	259.174	1.33691	0.560068	24.7831	11	4	R	1
11th_Abaxial_R	34268.7	774.953	265.046	172.434	1.53709	0.717062	34.7142	11	4	R	1
11th_Abaxial_R	63905.9	1026.38	323.713	267.272	1.21118	0.76232	11.6073	11	4	R	1
11th_Abaxial_R	62641.7	1058.55	401.619	249.671	1.60859	0.702501	43.1726	11	4	R	1
11th_Abaxial_R	57672.9	973.08	312.205	271.731	1.14895	0.765394	7.08938	11	4	R	1
11th_Abaxial_R	65524.4	1083.08	401.563	263.512	1.52389	0.701924	26.4706	11	4	R	1
11th_Abaxial_R	71085.6	1143.21	357.635	282.883	1.26425	0.683498	40.8238	11	4	R	1
11th_Abaxial_R	39314.1	806.314	256.724	232.213	1.10555	0.759888	35.5553	11	4	R	1
11th_Abaxial_R	56051.6	1094.44	426.749	191.145	2.2326	0.588052	57.6354	11	4	R	1
11th_Abaxial_R	39022.1	866.007	280.841	233.406	1.20323	0.65385	47.3694	11	4	R	1
11th_Abaxial_R	67423.5	1121.52	372.716	305.292	1.22085	0.673613	34.7992	11	4	R	1
11th_Abaxial_R	54736.4	1069.47	354.026	246.357	1.43705	0.601376	82.3367	11	4	R	1
11th_Abaxial_R	54492.6	1117.43	398.751	192.666	2.06965	0.548411	64.8575	11	4	R	1
11th_Abaxial_R	76142.3	1232.53	446.56	286.764	1.55724	0.629852	74.3455	11	4	R	1
11th_Abaxial_R	85039.7	1168.62	366.172	317.962	1.15162	0.782508	42.4506	11	4	R	1
11th_Abaxial_R	58078.2	1064.27	409.531	244.405	1.67563	0.644342	35.6284	11	4	R	1
11th_Abaxial_R	100984	1372.26	480.109	252.482	1.90156	0.673885	141.26	11	4	R	1
11th_Abaxial_R	98310.7	1565.01	443.676	361.034	1.2289	0.504402	64.924	11	4	R	1
11th_Abaxial_R	67406.5	1117.43	368.64	293.012	1.25811	0.678376	7.09881	11	4	R	1
11th_Abaxial_R	68191.6	1050.33	359.492	280.205	1.28296	0.77677	21.2633	11	4	R	1
11th_Abaxial_R	71754.5	1093.76	379.551	256.988	1.47692	0.753727	52.737	11	4	R	1
11th_Abaxial_R	26706.3	689.717	227.004	177.935	1.27576	0.705476	33.3594	11	4	R	1
11th_Abaxial_R	146383	2180.79	543.926	495.078	1.09867	0.386789	44.2185	11	4	R	1
11th_Abaxial_R	120677	1817.83	508.505	342.965	1.48267	0.458913	97.5761	11	4	R	1
11th_Abaxial_R	75634.9	1115.02	382.393	275.389	1.38856	0.764481	41.7028	11	4	R	1
11th_Abaxial_R	104793	1484.3	526.239	278.988	1.88624	0.597725	67.2197	11	4	R	1
11th_Abaxial_R	148869	2188.92	624.359	353.225	1.7676	0.390441	100.333	11	4	R	1
11th_Abaxial_R	64506.8	1018.01	342.741	270.759	1.26585	0.782191	47.9096	11	4	R	1
11th_Abaxial_R	57057.8	1021.28	360.689	228.683	1.57724	0.687446	20.0668	11	4	R	1
11th_Abaxial_R	33466.6	1027.77	343.064	143.846	2.38494	0.398133	107.578	11	4	R	1
11th_Abaxial_R	61661	1039.17	338.815	271.052	1.25	0.717544	43.7448	11	4	R	1
11th_Abaxial_R	34418.9	804.581	277.797	193.62	1.43476	0.668141	55.3727	11	4	R	1
11th_Abaxial_R	80887.2	1163.56	424.618	307.733	1.37983	0.750784	4.7477	11	4	R	1
11th_Abaxial_R	55892.9	1007.09	350.291	235.377	1.48821	0.692516	52.4628	11	4	R	1
11th_Abaxial_R	51315.2	983.181	355.496	239.2	1.48619	0.667097	33.7266	11	4	R	1
11th_Abaxial_R	41011.9	865.19	274.182	237.917	1.15243	0.688489	29.6555	11	4	R	1
11th_Abaxial_R	36638.3	923.727	330.129	148.022	2.23027	0.539582	76.62	11	4	R	1
11th_Abaxial_R	51122.4	924.206	319.128	233.879	1.3645	0.752114	21.0002	11	4	R	1
11th_Abaxial_R	55972.2	983.899	335.478	250.939	1.33689	0.726577	39.5215	11	4	R	1
11th_Abaxial_R	44954.6	969.712	302.709	252.257	1.2	0.600757	42.9229	11	4	R	1
11th_Abaxial_R	68897.4	1134.31	406.334	242.74	1.67395	0.672901	92.5284	11	4	R	1
11th_Abaxial_R	74761.9	1108.76	365.435	326.685	1.11862	0.764208	26.6436	11	4	R	1
11th_Abaxial_R	59693.9	1079.77	375.293	235.221	1.59549	0.643391	86.3445	11	4	R	1
11th_Abaxial_R	53140.6	1165.63	345.821	215.302	1.60621	0.491492	122.351	11	4	R	1
11th_Abaxial_R	100938	1343.89	412.427	377.762	1.09177	0.702325	53.6334	11	4	R	1
11th_Abaxial_R	61644	1158.89	389.96	242.553	1.60773	0.576785	92.092	11	4	R	1
11th_Abaxial_R	49648.5	977.941	328.019	239.673	1.36861	0.652366	6.6412	11	4	R	1
11th_Abaxial_R	62860	1065.25	367.971	222.972	1.6503	0.696118	24.5393	11	4	R	1
11th_Abaxial_R	44070.3	959.372	351.906	181.859	1.93505	0.601703	24.532	11	4	R	1
11th_Abaxial_R	44858.3	982.703	379.26	151.672	2.50052	0.583725	34.046	11	4	R	1
11th_Abaxial_R	48276.6	960.048	309.643	227.44	1.36143	0.658204	24.9879	11	4	R	1
11th_Abaxial_R	61408.7	1155.86	430.604	215.302	2	0.577599	55.2101	11	4	R	1
11th_Abaxial_R	61250	1058.18	327.543	302.69	1.08211	0.687386	27.3964	11	4	R	1
12th_Abaxial_R	88324.8	1329.13	468.993	315.339	1.48727	0.628291	24.5528	12	4	R	1
12th_Abaxial_R	107358	1379.1	515.882	313.6	1.64503	0.709343	28.7986	12	4	R	1
12th_Abaxial_R	111471	1494.5	548.136	311.714	1.75846	0.627166	41.4012	12	4	R	1
12th_Abaxial_R	154252	1895.41	692.46	334.361	2.071	0.539551	216.314	12	4	R	1
12th_Abaxial_R	86139.5	1248.21	437.901	287.317	1.52411	0.694759	97.3805	12	4	R	1
12th_Abaxial_R	65850.3	1095.49	376.055	286.556	1.31232	0.689521	47.8064	12	4	R	1
12th_Abaxial_R	79844.1	1416.13	598.505	197.547	3.02968	0.500315	77.2548	12	4	R	1
12th_Abaxial_R	42616.2	907.568	321.605	189.79	1.69453	0.650169	54.6217	12	4	R	1
12th_Abaxial_R	115094	1637.16	651.015	241.922	2.69102	0.539611	49.7364	12	4	R	1
12th_Abaxial_R	123968	1557.32	528.791	351.495	1.50441	0.642342	68.1054	12	4	R	1
12th_Abaxial_R	114042	1397.67	505.845	324.238	1.5601	0.733615	58.7714	12	4	R	1
12th_Abaxial_R	198693	2142.17	878.094	385.744	2.27637	0.544107	85.2003	12	4	R	1
12th_Abaxial_R	167310	1915.52	694.667	374.476	1.85504	0.573008	71.5452	12	4	R	1
12th_Abaxial_R	71437.1	1225.8	427.048	319.483	1.33668	0.597441	76.9858	12	4	R	1
12th_Abaxial_R	127900	1911.71	801.25	234.315	3.41954	0.439779	128.503	12	4	R	1
12th_Abaxial_R	97060.7	1375.05	523.945	253.345	2.06811	0.645082	66.2433	12	4	R	1
12th_Abaxial_R	129042	1583.24	549.933	345.271	1.59276	0.646916	100.52	12	4	R	1
12th_Abaxial_R	88157.6	1288.48	426.217	293.012	1.45461	0.66729	100.441	12	4	R	1
12th_Abaxial_R	92956.3	1303.62	475.833	292.315	1.62781	0.687361	11.2051	12	4	R	1
12th_Abaxial_R	173968	1825.14	589.597	417.163	1.41335	0.656278	163.795	12	4	R	1
12th_Abaxial_R	84396.3	1153.69	413.663	306.663	1.34892	0.796805	27.5472	12	4	R	1
12th_Abaxial_R	104569	1315.7	435.194	392.272	1.10942	0.759104	46.3798	12	4	R	1
12th_Abaxial_R	124334	1515.52	563.481	314.223	1.79326	0.680265	47.5396	12	4	R	1
12th_Abaxial_R	87885.5	1218.15	435.194	313.021	1.3903	0.744263	44.4702	12	4	R	1
12th_Abaxial_R	125334	1595.41	575.944	264.586	2.17678	0.618778	148.796	12	4	R	1
12th_Abaxial_R	53914.4	1060.29	342.766	265.911	1.28903	0.602653	65.427	12	4	R	1
12th_Abaxial_R	125210	1609.64	582.283	279.232	2.0853	0.607282	185.666	12	4	R	1
12th_Abaxial_R	110088	1392.8	511.212	313.138	1.63254	0.713131	66.9644	12	4	R	1
12th_Abaxial_R	125873	1457.32	515.238	340.001	1.5154	0.744791	12.6579	12	4	R	1
12th_Abaxial_R	200777	1955.2	635.589	508.661	1.24954	0.659992	53.1545	12	4	R	1
12th_Abaxial_R	74098.6	1089.72	372.381	283.813	1.31207	0.784138	28.5562	12	4	R	1
12th_Abaxial_R	150655	1674.01	597.975	376.537	1.58809	0.675578	35.0876	12	4	R	1
12th_Abaxial_R	94846.9	1530.52	540.917	226.804	2.38496	0.50881	178.031	12	4	R	1
12th_Abaxial_R	112928	1443.07	485.767	301.263	1.61243	0.681452	73.035	12	4	R	1
12th_Abaxial_R	84648.5	1265.97	453.038	281.446	1.60968	0.663721	42.5824	12	4	R	1
12th_Abaxial_R	146154	1570.29	547.748	433.438	1.26373	0.744834	69.1572	12	4	R	1
12th_Abaxial_R	120377	1478.38	488.861	387.152	1.26271	0.692121	77.3236	12	4	R	1
12th_Abaxial_R	95144.6	1321.38	488.937	302.522	1.6162	0.684765	15.1414	12	4	R	1
12th_Abaxial_R	91666.7	1301.41	434.542	302.493	1.43653	0.68013	44.7328	12	4	R	1
12th_Abaxial_R	99050.5	1430.08	482.083	357.341	1.34908	0.608617	29.3195	12	4	R	1
12th_Abaxial_R	132752	1559.47	515.354	387.357	1.33044	0.685958	78.3196	12	4	R	1
12th_Abaxial_R	43650.8	829.306	263.523	243.044	1.08426	0.797576	12.6202	12	4	R	1
12th_Abaxial_R	100150	1344.37	480.457	277.419	1.73188	0.696347	104.655	12	4	R	1
12th_Abaxial_R	58429.7	1021.08	384.249	206.045	1.86488	0.704248	35.1874	12	4	R	1
12th_Abaxial_R	112146	1447.36	459.53	330.678	1.38966	0.672732	93.1975	12	4	R	1
12th_Abaxial_R	115235	1477.9	481.871	383.991	1.2549	0.662988	6.98501	12	4	R	1
12th_Abaxial_R	129790	1768.62	587.15	302.193	1.94296	0.521417	103.988	12	4	R	1
12th_Abaxial_R	75374.1	1112.57	357.341	336.861	1.0608	0.765205	31.5104	12	4	R	1
12th_Abaxial_R	132166	1540.38	502.742	381.852	1.31659	0.699957	96.2042	12	4	R	1
12th_Abaxial_R	134065	1563.37	491.36	407.484	1.20584	0.689284	67.6211	12	4	R	1
12th_Abaxial_R	167245	2259.55	897.161	285.258	3.14509	0.411643	138.071	12	4	R	1
12th_Abaxial_R	105689	1560.15	454.569	353.553	1.28571	0.545641	61.5542	12	4	R	1
12th_Abaxial_R	19214.9	633.491	214.193	118.235	1.81158	0.601682	12.875	12	4	R	1
12th_Abaxial_R	33602.6	757.3	237.487	232.164	1.02293	0.736287	15.6686	12	4	R	1
12th_Abaxial_R	83288	1282.56	400.177	254.238	1.57402	0.636261	95.9879	12	4	R	1
12th_Abaxial_R	102041	1449.77	581.508	234.799	2.47663	0.610082	48.7903	12	4	R	1
12th_Abaxial_R	105530	1508.44	568.051	238.405	2.38272	0.582811	97.4291	12	4	R	1
12th_Abaxial_R	83441	1323.45	495.467	250.045	1.98151	0.598655	40.7198	12	4	R	1
12th_Abaxial_R	80527.2	1208.48	413.491	288.842	1.43155	0.6929	20.6315	12	4	R	1
12th_Abaxial_R	68021.5	1056.24	369.017	281.406	1.31133	0.766175	34.2073	12	4	R	1
12th_Abaxial_R	53860.5	967.402	312.404	293.823	1.06324	0.723214	49.7267	12	4	R	1
12th_Abaxial_R	90700.1	1346.68	510.979	236.674	2.159	0.628477	120.29	12	4	R	1
12th_Abaxial_R	105315	1385.39	520.248	276.078	1.88443	0.689529	83.2359	12	4	R	1
12th_Abaxial_R	46539.1	905.538	318.096	238.095	1.336	0.713206	11.467	12	4	R	1
12th_Abaxial_R	69039.1	1107.23	382.623	262.985	1.45492	0.707668	22.0383	12	4	R	1
12th_Abaxial_R	50904.2	960.23	306.191	279.049	1.09726	0.693766	35.4551	12	4	R	1
12th_Abaxial_R	93636.6	1544.57	537.146	265.239	2.02514	0.493222	142.057	12	4	R	1
12th_Abaxial_R	57468.8	1097.57	363.756	271.856	1.33805	0.599489	62.3875	12	4	R	1
12th_Abaxial_R	85561.2	1235.42	397.626	326.199	1.21897	0.70446	56.2257	12	4	R	1
12th_Abaxial_R	78891.7	1165.39	366.736	291.46	1.25827	0.729962	40.1597	12	4	R	1
12th_Abaxial_R	88699	1381.51	514.842	276.785	1.86008	0.584014	55.9035	12	4	R	1
12th_Abaxial_R	68860.5	1174.47	378.624	292.353	1.29509	0.627326	88.745	12	4	R	1
12th_Abaxial_R	68718.8	1176.93	387.774	277.092	1.39944	0.62343	14.9004	12	4	R	1
12th_Abaxial_R	45697.3	993.043	349.968	214.405	1.63228	0.582323	72.1114	12	4	R	1
12th_Abaxial_R	118807	1503.48	510.091	383.363	1.33057	0.660471	78.9085	12	4	R	1
12th_Abaxial_R	51797.1	971.487	360.429	174.996	2.05964	0.68967	24.7654	12	4	R	1
12th_Abaxial_R	52383.8	1060.77	405.86	199.56	2.03377	0.585015	38.2902	12	4	R	1
12th_Abaxial_R	63585.6	1107.37	432.371	190.625	2.26817	0.651603	90.2056	12	4	R	1
12th_Abaxial_R	57315.8	978.997	322.582	249.898	1.29085	0.751487	34.1151	12	4	R	1
12th_Abaxial_R	81904.8	1213.39	384.655	334.428	1.15019	0.69907	47.5424	12	4	R	1
12th_Abaxial_R	91842.4	1425.76	491.36	268.795	1.82801	0.567756	73.7875	12	4	R	1
12th_Abaxial_R	58387.2	1054.03	394.319	225.827	1.74611	0.660419	7.24851	12	4	R	1
12th_Abaxial_R	64926.3	1142.16	382.497	281.597	1.35831	0.625431	27.0848	12	4	R	1
12th_Abaxial_R	48551.6	1087.51	384.404	183.148	2.09887	0.515882	77.911	12	4	R	1
12th_Abaxial_R	18837.9	562.103	182.605	136.63	1.33649	0.749221	14.2912	12	4	R	1
12th_Abaxial_R	80206.9	1193.96	386.192	345.238	1.11862	0.707038	22.7392	12	4	R	1
12th_Abaxial_R	78288	1174	367.578	311.841	1.17873	0.713792	81.8278	12	4	R	1
12th_Abaxial_R	83707.5	1252.02	423.917	288.184	1.47099	0.671047	54.335	12	4	R	1
12th_Abaxial_R	77908.2	1200.12	439.935	270.152	1.62848	0.679745	56.7518	12	4	R	1
12th_Abaxial_R	62715.4	1044.07	330.892	266.805	1.2402	0.722977	70.0156	12	4	R	1
12th_Abaxial_R	76269.8	1315.9	389.233	331.645	1.17364	0.553503	79.6366	12	4	R	1
12th_Abaxial_R	42253.4	857.977	296.043	198.077	1.49458	0.721307	22.5285	12	4	R	1
12th_Abaxial_R	44076	1063.46	400.566	177.696	2.25422	0.489747	123.986	12	4	R	1
12th_Abaxial_R	63055.6	1100.59	419.332	231.785	1.80914	0.654152	36.4387	12	4	R	1
12th_Abaxial_R	53021.5	943.254	325.912	275.296	1.18386	0.748868	28.5723	12	4	R	1
12th_Abaxial_R	39810.1	853.495	270.015	261.45	1.03276	0.686753	15.1542	12	4	R	1
12th_Abaxial_R	70626.4	1112.61	367.045	339.91	1.07983	0.716953	10.7906	12	4	R	1
12th_Abaxial_R	58149.1	1045.33	368.917	215.407	1.71265	0.668729	15.7311	12	4	R	1
12th_Abaxial_R	47123	921.317	296.254	213.092	1.39026	0.697629	49.0467	12	4	R	1
12th_Abaxial_R	57304.4	1037.44	375.897	222.552	1.68903	0.669077	48.2099	12	4	R	1
12th_Abaxial_R	45192.7	897.607	307.622	202.381	1.52002	0.704865	26.4178	12	4	R	1
12th_Abaxial_R	81411.6	1280.59	444.926	261.222	1.70325	0.623844	77.8041	12	4	R	1
12th_Abaxial_R	76400.2	1143.45	372.83	300.425	1.24101	0.734292	51.9157	12	4	R	1
12th_Abaxial_R	58996.6	1060.67	371.871	252.538	1.47253	0.65899	25.9903	12	4	R	1
12th_Abaxial_R	105833	1397.47	501.811	313.22	1.6021	0.681003	27.0052	12	4	R	1
12th_Abaxial_R	94957.5	1396.75	423.977	319.296	1.32785	0.611649	36.7567	12	4	R	1
12th_Abaxial_R	85204.1	1308.01	446.465	276.067	1.61723	0.625822	63.2253	12	4	R	1
12th_Abaxial_R	94974.5	1337.77	505.284	282.682	1.78746	0.666886	71.0613	12	4	R	1
12th_Abaxial_R	35351.5	782.504	249.819	229.487	1.08859	0.725511	8.05514	12	4	R	1
12th_Abaxial_R	93081.1	1472.6	500.567	247.951	2.01881	0.539388	199.027	12	4	R	1
12th_Abaxial_R	34708	787.984	273.685	187.022	1.46338	0.702433	13.063	12	4	R	1
12th_Abaxial_R	49716.6	1005.7	324.762	228.286	1.42261	0.617701	30.9564	12	4	R	1
12th_Abaxial_R	35680.3	781.01	267.526	186.156	1.43711	0.735063	5.11024	12	4	R	1
12th_Abaxial_R	106009	1412.91	455.833	384.485	1.18557	0.667306	11.769	12	4	R	1
12th_Abaxial_R	39501.1	854.75	268.974	215.736	1.24677	0.679425	24.6275	12	4	R	1
12th_Abaxial_R	62644.6	1260.96	451.986	216.719	2.08559	0.495094	118.673	12	4	R	1
12th_Abaxial_R	90547.1	1383.14	478.311	314.304	1.52181	0.594774	93.5542	12	4	R	1
12th_Abaxial_R	81649.7	1202.91	397.07	301.103	1.31872	0.70909	50.4816	12	4	R	1
12th_Abaxial_R	20192.7	604.622	225.299	148.633	1.51581	0.694125	7.23671	12	4	R	1
12th_Abaxial_R	39036.3	844.211	317.453	173.614	1.8285	0.688298	64.3811	12	4	R	1
12th_Abaxial_R	71839.6	1038.25	350.647	306.773	1.14302	0.837467	27.831	12	4	R	1
12th_Abaxial_R	109802	1760.53	498.524	397.455	1.25429	0.445177	36.1739	12	4	R	1
12th_Abaxial_R	107732	1354.81	427.412	319.979	1.33575	0.737566	68.255	12	4	R	1
12th_Abaxial_R	56275.5	1069.23	412.956	207.908	1.98625	0.618563	46.4366	12	4	R	1
12th_Abaxial_R	29929.1	730.363	235.666	186.643	1.26266	0.705061	25.7866	12	4	R	1
12th_Abaxial_R	32276.1	795.395	289.509	161.291	1.79495	0.641098	22.4186	12	4	R	1
12th_Abaxial_R	47630.4	887.605	284.651	232.433	1.22466	0.759722	51.557	12	4	R	1
12th_Abaxial_R	47979	894.578	316.317	228.485	1.38441	0.753398	14.8902	12	4	R	1
12th_Abaxial_R	50909.9	1114.64	348.507	267.569	1.30249	0.514922	66.5816	12	4	R	1
12th_Abaxial_R	83041.4	1277.7	434.124	261.363	1.661	0.639213	40.7116	12	4	R	1
12th_Abaxial_R	67695.6	1094.1	354.434	309.524	1.14509	0.710651	36.2762	12	4	R	1
12th_Abaxial_R	73293.7	1248.07	391.064	277.051	1.41152	0.591284	65.032	12	4	R	1
12th_Abaxial_R	84197.8	1328.11	443.139	313.165	1.41503	0.59985	43.41	12	4	R	1
12th_Abaxial_R	77913.8	1209.44	433.726	259.786	1.66955	0.669352	85.071	12	4	R	1
12th_Abaxial_R	48392.9	979.814	312.341	254.806	1.2258	0.633438	15.7895	12	4	R	1
12th_Abaxial_R	46479.6	954.75	330.129	235.341	1.40277	0.640756	60.1696	12	4	R	1
12th_Abaxial_R	69081.6	1123.93	387.569	252.886	1.53259	0.687222	22.2742	12	4	R	1
1st_Abaxial_L	80132.3	1230.49	416.808	381.421	1.09278	0.665063	27.9925	1	1	L	1
1st_Abaxial_L	75321.4	1184.39	411.444	248.169	1.65792	0.674746	112.597	1	1	L	1
1st_Abaxial_L	51831.3	1056.41	335.551	287.877	1.1656	0.58363	74.5626	1	1	L	1
1st_Abaxial_L	18889.4	595.577	188.279	159.942	1.17717	0.669194	43.8004	1	1	L	1
1st_Abaxial_L	40909.7	899.451	311.485	188.166	1.65537	0.635451	69.2002	1	1	L	1
1st_Abaxial_L	54730.6	993.957	354.854	243.051	1.46	0.696153	75.2874	1	1	L	1
1st_Abaxial_L	64362	1096.99	375.659	269.495	1.39394	0.672095	25.8689	1	1	L	1
1st_Abaxial_L	48360.1	930.541	341.311	196.964	1.73286	0.701821	82.8339	1	1	L	1
1st_Abaxial_L	102252	1480.26	544.994	262.477	2.07635	0.586417	70.4038	1	1	L	1
1st_Abaxial_L	42100.7	931.814	308.374	236.407	1.30442	0.609312	60.2032	1	1	L	1
1st_Abaxial_L	50073.3	1007.53	346.69	227.306	1.52521	0.619871	27.8154	1	1	L	1
1st_Abaxial_L	63509	1196.47	362.737	317.034	1.14416	0.557499	43.1999	1	1	L	1
1st_Abaxial_L	46431.9	849.243	304.014	197.826	1.53677	0.809027	20.7625	1	1	L	1
1st_Abaxial_L	18197.1	606.42	232.131	127.225	1.82457	0.621819	9.88468	1	1	L	1
1st_Abaxial_L	39905.5	874.019	278.295	235.436	1.18204	0.656448	60.3058	1	1	L	1
1st_Abaxial_L	43164	876.475	302.244	230.476	1.31139	0.706077	46.1226	1	1	L	1
1st_Abaxial_L	47159.7	931.031	328.628	198.339	1.6569	0.68368	37.6327	1	1	L	1
1st_Abaxial_L	52398.4	1411	387.036	236.957	1.63336	0.330729	11.5194	1	1	L	1
1st_Abaxial_L	15784.5	615.824	232.436	85.4765	2.71929	0.52303	48.93	1	1	L	1
1st_Abaxial_L	46540.6	1021.72	353.306	238.339	1.48237	0.560249	53.1963	1	1	L	1
1st_Abaxial_L	44328.9	885.571	306.861	210.376	1.45863	0.710314	13.6511	1	1	L	1
1st_Abaxial_L	23258.5	671.51	248.977	135.412	1.83866	0.648167	28.3589	1	1	L	1
1st_Abaxial_L	16278.4	553.191	199.017	100.589	1.97852	0.668451	38.3957	1	1	L	1
1st_Abaxial_L	40602.6	906.473	292.082	253.641	1.15156	0.620945	71.3745	1	1	L	1
1st_Abaxial_L	68298.7	1183.64	444.909	247.263	1.79934	0.612607	45.3542	1	1	L	1
1st_Abaxial_L	50829.4	983.807	342.845	204.671	1.6751	0.659941	11.7848	1	1	L	1
1st_Abaxial_L	20229.2	581.26	183.28	168.741	1.08616	0.752398	7.66666	1	1	L	1
1st_Abaxial_L	45484.4	926.411	352.771	160.825	2.1935	0.665985	40.3446	1	1	L	1
1st_Abaxial_L	6590.26	324.558	114.724	81.4855	1.40791	0.786193	14.1799	1	1	L	1
1st_Abaxial_L	20838.8	609.02	198.291	166.641	1.18993	0.706025	17.4786	1	1	L	1
1st_Abaxial_L	10664	422.938	152.917	96.4884	1.58483	0.749164	12.6188	1	1	L	1
1st_Abaxial_L	24158.8	620.737	208.208	188.166	1.10651	0.787897	22.9367	1	1	L	1
1st_Abaxial_L	11202.7	416.48	143.182	105.16	1.36156	0.811608	35.1314	1	1	L	1
1st_Abaxial_L	23672	721.355	246.43	191.008	1.29016	0.571672	46.332	1	1	L	1
1st_Abaxial_L	37259	884.644	292.349	211.183	1.38434	0.598279	63.74	1	1	L	1
1st_Abaxial_L	43527.9	1037.53	341.906	197.384	1.73219	0.508135	75.2267	1	1	L	1
1st_Abaxial_L	31824.2	862.649	281.57	191.946	1.46693	0.537402	11.5032	1	1	L	1
1st_Abaxial_L	27107.8	716.133	262.18	146.622	1.78813	0.664225	7.32564	1	1	L	1
1st_Abaxial_L	21231.1	660.448	234.148	145.018	1.61461	0.611653	31.8193	1	1	L	1
1st_Abaxial_L	32025	844.858	233.946	210.432	1.11174	0.56381	14.2105	1	1	L	1
1st_Abaxial_L	31020.8	719.17	235.877	220.51	1.06969	0.753701	4.03903	1	1	L	1
1st_Abaxial_L	23012.8	725.484	236.807	179.91	1.31625	0.549443	44.9818	1	1	L	1
1st_Abaxial_L	37398.4	892.247	290.923	221.835	1.31144	0.590327	41.5371	1	1	L	1
1st_Abaxial_L	44619.6	993.92	355.333	173.75	2.04508	0.567587	100.431	1	1	L	1
1st_Abaxial_L	40191.4	887.025	321.658	202.489	1.58852	0.641906	52.7161	1	1	L	1
1st_Abaxial_L	16183.8	521.137	176.074	140.97	1.24902	0.748838	20.6074	1	1	L	1
1st_Abaxial_L	26250	801.198	301.736	138.176	2.1837	0.513877	78.7837	1	1	L	1
1st_Abaxial_L	30300.1	821.009	244.65	208.798	1.17171	0.564883	27.8463	1	1	L	1
1st_Abaxial_L	22159.7	617.316	220.414	131.607	1.67479	0.730733	25.8325	1	1	L	1
1st_Abaxial_L	50141.8	1399.59	464.348	222.176	2.09	0.321666	66.795	1	1	L	1
1st_Abaxial_L	18889.4	633.216	230.65	124.066	1.8591	0.592005	45.8451	1	1	L	1
1st_Abaxial_L	66259.5	1138.76	393.16	236.487	1.6625	0.642084	103.983	1	1	L	1
1st_Abaxial_L	26535.9	861.104	296.107	125.655	2.35651	0.449711	33.6375	1	1	L	1
1st_Abaxial_L	18747.6	594.65	220.853	121.116	1.82348	0.666244	9.14171	1	1	L	1
1st_Abaxial_L	16162.6	542.039	192.192	117.833	1.63105	0.691287	39.9086	1	1	L	1
1st_Abaxial_L	11278.4	529.523	217.782	84.5873	2.57464	0.505458	15.5629	1	1	L	1
1st_Abaxial_L	30992.4	931.724	288.378	188.166	1.53257	0.448633	48.0579	1	1	L	1
1st_Abaxial_L	23216	694.613	263.501	145.668	1.80891	0.60466	63.4024	1	1	L	1
1st_Abaxial_L	70919.2	1303.67	468.24	207.651	2.25493	0.52437	64.6063	1	1	L	1
1st_Abaxial_L	25621.5	677.221	238.309	149.606	1.59291	0.702025	39.4242	1	1	L	1
1st_Abaxial_L	11538.3	614.86	229.911	89.7908	2.56052	0.383529	88.3413	1	1	L	1
1st_Abaxial_L	13466.4	538.965	199.858	93.7811	2.13111	0.582562	30.1393	1	1	L	1
1st_Abaxial_L	15016.5	538.528	205.466	117.833	1.7437	0.650674	32.1623	1	1	L	1
1st_Abaxial_L	21628.1	657.72	229.294	152.189	1.50663	0.628269	23.4251	1	1	L	1
1st_Abaxial_L	46472.1	992.119	345.714	224.408	1.54055	0.593301	97.0794	1	1	L	1
1st_Abaxial_L	51847.8	941.836	315.667	231.754	1.36208	0.734496	60.5108	1	1	L	1
1st_Abaxial_L	20404.1	645.295	224.124	158.338	1.41548	0.615758	40.6268	1	1	L	1
1st_Abaxial_L	15914.5	535.672	185.293	124.901	1.48353	0.696953	31.8988	1	1	L	1
1st_Abaxial_L	22887.5	670.417	239.377	156.597	1.52862	0.639909	3.03864	1	1	L	1
1st_Abaxial_L	19425.8	551.262	177.903	162.23	1.09661	0.803289	11.125	1	1	L	1
1st_Abaxial_L	21058.6	624.957	219.059	141.955	1.54316	0.677546	33.1471	1	1	L	1
1st_Abaxial_L	38648.4	842.476	293.607	235.195	1.24836	0.684267	32.5194	1	1	L	1
1st_Abaxial_L	40815.2	871.382	309.712	217.228	1.42575	0.675484	22.8298	1	1	L	1
1st_Abaxial_L	72013.2	1147.62	411.237	277.759	1.48055	0.687106	53.1404	1	1	L	1
1st_Abaxial_L	21710.8	709.495	282.985	145.409	1.94613	0.541985	40.1403	1	1	L	1
1st_Abaxial_L	26890.4	694.213	251.508	164.716	1.52692	0.701166	15.544	1	1	L	1
1st_Abaxial_L	68232.5	1220.66	441.449	238.239	1.85296	0.575454	90.6846	1	1	L	1
1st_Abaxial_L	66580.8	1097.34	355.167	276.395	1.285	0.694826	39.1108	1	1	L	1
1st_Abaxial_L	47147.9	950.57	305.603	293.897	1.03983	0.655699	16.1757	1	1	L	1
1st_Abaxial_L	59650.3	984.335	349.026	276.762	1.26111	0.773636	8.70217	1	1	L	1
1st_Abaxial_L	48317.6	902.834	316.9	243.827	1.29969	0.744902	25.9143	1	1	L	1
1st_Abaxial_L	37320.4	811.04	272.191	202.186	1.34624	0.712972	30.2729	1	1	L	1
1st_Abaxial_L	56623.3	1027.29	390.204	246.66	1.58195	0.674253	26.6818	1	1	L	1
2nd_Abaxial_L	22979.7	694.613	268.089	107.603	2.49146	0.598506	75.4616	2	1	L	1
2nd_Abaxial_L	22242.4	666.597	241.608	125.655	1.92278	0.629022	7.60551	2	1	L	1
2nd_Abaxial_L	36800.6	808.802	275.547	170.635	1.61484	0.706936	76.976	2	1	L	1
2nd_Abaxial_L	29142.2	697.469	237.196	200.059	1.18563	0.752807	10.9776	2	1	L	1
2nd_Abaxial_L	26748.6	704.145	229.911	174.022	1.32116	0.677933	0.877628	2	1	L	1
2nd_Abaxial_L	17072.3	560.267	189.38	124.749	1.51809	0.683458	50.536	2	1	L	1
2nd_Abaxial_L	39544	807.656	266.958	226.525	1.17849	0.761793	31.2436	2	1	L	1
2nd_Abaxial_L	21921.1	623.993	194.95	173.11	1.12617	0.707478	33.0505	2	1	L	1
2nd_Abaxial_L	29024.1	763.432	246.536	218.703	1.12726	0.625789	11.8223	2	1	L	1
2nd_Abaxial_L	36500.5	855.663	293.124	181.492	1.61507	0.626473	32.6434	2	1	L	1
2nd_Abaxial_L	9470.7	417.753	150.503	106.166	1.41762	0.681949	21.997	2	1	L	1
2nd_Abaxial_L	19371.5	564.833	188.367	158.815	1.18608	0.763012	28.5541	2	1	L	1
2nd_Abaxial_L	22483.5	649.462	237.395	178.274	1.33163	0.669832	32.8425	2	1	L	1
2nd_Abaxial_L	8310.49	445.242	173.26	81.8327	2.11724	0.526799	51.2856	2	1	L	1
2nd_Abaxial_L	30042.5	730.85	257.964	197.838	1.30391	0.70679	26.2844	2	1	L	1
2nd_Abaxial_L	34154.1	817.316	292.325	216.88	1.34786	0.642498	44.0883	2	1	L	1
2nd_Abaxial_L	25205.6	801.816	291.702	154.21	1.89159	0.492671	57.8481	2	1	L	1
2nd_Abaxial_L	4690.45	298.599	115.545	66.2598	1.74382	0.661073	5.51673	2	1	L	1
2nd_Abaxial_L	11238.2	494.959	182.311	96.5374	1.8885	0.576457	29.7246	2	1	L	1
2nd_Abaxial_L	19945.7	591.629	207.902	144.528	1.43848	0.716076	48.2647	2	1	L	1
2nd_Abaxial_L	13780.7	528.996	196.628	102.75	1.91365	0.618838	34.1445	2	1	L	1
2nd_Abaxial_L	7948.96	434.09	160.958	79.7562	2.01812	0.530104	11.5279	2	1	L	1
2nd_Abaxial_L	32159.7	774.403	283.018	150.77	1.87715	0.673889	65.986	2	1	L	1
2nd_Abaxial_L	34203.7	806.654	279.768	151.005	1.85271	0.660553	89.1414	2	1	L	1
2nd_Abaxial_L	14175.3	517.972	176.181	108.696	1.62086	0.663943	41.6256	2	1	L	1
2nd_Abaxial_L	7930.06	369	138.892	94.083	1.47628	0.731868	12.4095	2	1	L	1
2nd_Abaxial_L	24532.1	665.579	234.319	178.896	1.30981	0.695898	37.5676	2	1	L	1
2nd_Abaxial_L	24754.3	806.255	291.377	133.938	2.17546	0.478537	85.9103	2	1	L	1
2nd_Abaxial_L	12443.3	530.488	188.48	91.9491	2.04983	0.555641	15.2952	2	1	L	1
2nd_Abaxial_L	16398.9	550.735	190.475	120.882	1.57571	0.67942	12.4276	2	1	L	1
2nd_Abaxial_L	31557.2	749.462	247.912	182.777	1.35636	0.706008	48.1665	2	1	L	1
2nd_Abaxial_L	7823.72	399.963	132.341	106.166	1.24655	0.614589	22.5607	2	1	L	1
2nd_Abaxial_L	7017.96	369.618	141.555	76.9209	1.84027	0.645526	36.7591	2	1	L	1
2nd_Abaxial_L	21195.7	611.477	207.287	136.887	1.51429	0.712356	38.0101	2	1	L	1
2nd_Abaxial_L	23875.2	679.369	247.807	145.912	1.69834	0.650049	1.57016	2	1	L	1
2nd_Abaxial_L	5519.85	337.819	131.319	54.9961	2.38779	0.60781	33.3933	2	1	L	1
2nd_Abaxial_L	7648.87	375.676	136.195	96.2923	1.41439	0.68105	14.3494	2	1	L	1
2nd_Abaxial_L	7736.29	371.856	141.722	92.8696	1.52603	0.703061	12.5553	2	1	L	1
2nd_Abaxial_L	15994.8	550.516	190.872	131.751	1.44873	0.663205	30.5734	2	1	L	1
2nd_Abaxial_L	20163	755.919	287.458	111.104	2.5873	0.44342	89.8073	2	1	L	1
2nd_Abaxial_L	43939	892.812	324.729	215.492	1.50692	0.692693	63.3758	2	1	L	1
2nd_Abaxial_L	15068.5	588.901	239.18	94.3087	2.53614	0.546004	38.8546	2	1	L	1
2nd_Abaxial_L	28017.5	701.198	244.997	199.302	1.22928	0.716073	15.9793	2	1	L	1
2nd_Abaxial_L	28716.9	744.677	231.795	164.371	1.41019	0.650747	41.0924	2	1	L	1
2nd_Abaxial_L	31079.9	745.295	233.673	218.302	1.07041	0.703126	34.6277	2	1	L	1
2nd_Abaxial_L	21781.7	706.383	248.34	167.673	1.4811	0.548556	32.6809	2	1	L	1
2nd_Abaxial_L	13605.9	503.037	186.514	117.19	1.59155	0.675672	38.151	2	1	L	1
2nd_Abaxial_L	33071.8	783.589	280.325	209.25	1.33967	0.676849	27.5906	2	1	L	1
2nd_Abaxial_L	26082.2	656.319	223.66	176.984	1.26373	0.760895	38.5985	2	1	L	1
2nd_Abaxial_L	22077	640.457	218.476	167.772	1.30222	0.676349	29.8436	2	1	L	1
2nd_Abaxial_L	12587.4	471.947	160.296	111.444	1.43836	0.710168	38.1728	2	1	L	1
2nd_Abaxial_L	16507.6	706.383	225.165	108.304	2.07902	0.415731	69.0741	2	1	L	1
2nd_Abaxial_L	7655.95	358.813	130.797	85.4212	1.5312	0.747263	27.6732	2	1	L	1
2nd_Abaxial_L	19109.2	564.306	188.542	146.558	1.28647	0.754089	29.2777	2	1	L	1
2nd_Abaxial_L	12984.4	508.093	191.909	100.377	1.91187	0.632041	27.4526	2	1	L	1
2nd_Abaxial_L	28825.6	700.761	244.814	167.617	1.46056	0.737646	19.1506	2	1	L	1
2nd_Abaxial_L	8492.44	435.273	171.904	80.17	2.14425	0.563274	42.9316	2	1	L	1
2nd_Abaxial_L	18965	585.827	209.385	131.337	1.59425	0.694425	23.0457	2	1	L	1
2nd_Abaxial_L	17821.4	593.467	209.08	167.264	1.25	0.635854	19.1643	2	1	L	1
2nd_Abaxial_L	25994.8	666.288	220.339	177.464	1.2416	0.735822	16.4876	2	1	L	1
2nd_Abaxial_L	16254.7	573.62	232.619	121.836	1.90928	0.620786	6.54978	2	1	L	1
2nd_Abaxial_L	16205.1	532.161	178.592	132.733	1.34549	0.719078	24.6659	2	1	L	1
2nd_Abaxial_L	12634.7	470.892	169.342	116.988	1.44752	0.716032	17.0629	2	1	L	1
2nd_Abaxial_L	16597.4	618.062	224.082	108.129	2.07236	0.545989	55.4045	2	1	L	1
2nd_Abaxial_L	13561	521.574	173.927	135.43	1.28426	0.626425	31.0863	2	1	L	1
2nd_Abaxial_L	18017.5	570.018	187.032	156.763	1.19309	0.696831	31.3127	2	1	L	1
2nd_Abaxial_L	31684.8	773.183	293.639	159.897	1.83642	0.666034	32.1267	2	1	L	1
2nd_Abaxial_L	28317.6	705.637	261.602	152.562	1.71473	0.714667	5.06102	2	1	L	1
2nd_Abaxial_L	13376.7	618.718	210.016	99.1695	2.11775	0.439109	63.0482	2	1	L	1
2nd_Abaxial_L	24102.1	728.868	234.944	171.464	1.37022	0.570121	37.7351	2	1	L	1
2nd_Abaxial_L	11436.7	468.126	164.587	100.212	1.64238	0.655818	40.0803	2	1	L	1
2nd_Abaxial_L	16942.3	595.705	228.426	94.3839	2.42019	0.599958	26.4962	2	1	L	1
2nd_Abaxial_L	32275.5	801.816	310.877	140.97	2.20528	0.63086	20.7106	2	1	L	1
2nd_Abaxial_L	14562.9	502.818	179.054	114.868	1.55878	0.723826	23.7951	2	1	L	1
2nd_Abaxial_L	18419.2	696.105	235.516	136.195	1.72925	0.477674	43.6721	2	1	L	1
2nd_Abaxial_L	33291.6	817.716	262.18	175.226	1.49624	0.625662	50.533	2	1	L	1
2nd_Abaxial_L	24468.3	739.455	262.207	134.168	1.95432	0.56233	86.9542	2	1	L	1
2nd_Abaxial_L	13825.6	559.212	210.32	83.3207	2.52422	0.555573	28.5433	2	1	L	1
2nd_Abaxial_L	28579.9	884.734	328.232	165.132	1.9877	0.458822	17.6631	2	1	L	1
2nd_Abaxial_L	19560.5	607.875	218.476	120.058	1.81975	0.665214	22.4276	2	1	L	1
2nd_Abaxial_L	41342.2	821.536	259.134	238.636	1.0859	0.76975	53.9164	2	1	L	1
2nd_Abaxial_L	3456.99	280.461	101.338	54.3478	1.86462	0.552284	24.1817	2	1	L	1
2nd_Abaxial_L	12098.3	519.554	186.767	84.894	2.2	0.563213	14.9744	2	1	L	1
2nd_Abaxial_L	33435.7	714.151	240.608	203.211	1.18403	0.823835	21.9113	2	1	L	1
2nd_Abaxial_L	9997.64	597.288	213.11	75.6197	2.81818	0.35216	11.8246	2	1	L	1
2nd_Abaxial_L	7896.98	371.11	132.609	83.9986	1.5787	0.720551	19.4183	2	1	L	1
2nd_Abaxial_L	11561.9	441.203	155.218	116.523	1.33209	0.746385	37.5083	2	1	L	1
2nd_Abaxial_L	31810	741.911	255.192	171.56	1.48748	0.726223	47.2843	2	1	L	1
2nd_Abaxial_L	32627.6	1197.56	263.869	199.017	1.32586	0.285891	28.1913	2	1	L	1
2nd_Abaxial_L	7521.27	401.326	162.332	64.6351	2.51151	0.58682	7.90461	2	1	L	1
2nd_Abaxial_L	20966.4	711.386	229.541	157.545	1.45699	0.520624	41.7035	2	1	L	1
2nd_Abaxial_L	19754.3	640.547	210.645	164.788	1.27828	0.605018	44.6353	2	1	L	1
2nd_Abaxial_L	7859.17	441.73	175.064	75.8381	2.30839	0.506142	28.6429	2	1	L	1
2nd_Abaxial_L	5378.07	364.524	153.719	49.6205	3.09789	0.508608	3.98962	2	1	L	1
2nd_Abaxial_L	6221.64	347.789	136.195	70.1066	1.94269	0.646375	11.4079	2	1	L	1
2nd_Abaxial_L	16963.6	609.148	215.864	137.094	1.57456	0.57449	38.8612	2	1	L	1
3rd_Abaxial_L	34243.9	842.22	303.298	163.405	1.85611	0.606654	77.2987	3	1	L	1
3rd_Abaxial_L	21876.2	726.758	229.005	169.203	1.35344	0.520477	39.1695	3	1	L	1
3rd_Abaxial_L	19078.4	707.875	263.618	104.551	2.52142	0.478454	17.4001	3	1	L	1
3rd_Abaxial_L	21129.5	652.227	220.724	159.468	1.38413	0.624168	52.557	3	1	L	1
3rd_Abaxial_L	13194.7	490.174	192.977	101.338	1.90429	0.690094	22.9449	3	1	L	1
3rd_Abaxial_L	10560	439.711	146.687	98.4281	1.49029	0.686341	32.9843	3	1	L	1
3rd_Abaxial_L	20470.2	793.121	310.192	113.565	2.73141	0.408935	8.50212	3	1	L	1
3rd_Abaxial_L	7483.46	383.189	148.082	67.9152	2.18039	0.640451	12.2713	3	1	L	1
3rd_Abaxial_L	23334.1	837.654	327.713	99.55	3.29195	0.4179	79.688	3	1	L	1
3rd_Abaxial_L	13428.6	475.548	186.311	104.912	1.77587	0.746195	8.84263	3	1	L	1
3rd_Abaxial_L	6285.44	349.808	127.596	71.7062	1.77943	0.645485	15.6693	3	1	L	1
3rd_Abaxial_L	26138.9	900.98	290.963	144.283	2.01662	0.404639	24.2506	3	1	L	1
3rd_Abaxial_L	12443.3	496.76	190.574	97.6327	1.95195	0.633653	28.0702	3	1	L	1
3rd_Abaxial_L	6528.83	375.676	118.214	99.55	1.18748	0.581322	16.9714	3	1	L	1
3rd_Abaxial_L	6715.5	470.801	154.394	61.526	2.50941	0.380727	58.4191	3	1	L	1
3rd_Abaxial_L	18513.7	553.5	185.739	157.395	1.18008	0.759394	18.7144	3	1	L	1
3rd_Abaxial_L	6514.65	398.162	115.892	89.6327	1.29297	0.516395	23.6724	3	1	L	1
3rd_Abaxial_L	10642.7	395.705	123.474	116.664	1.05837	0.85412	12.8312	3	1	L	1
3rd_Abaxial_L	22552	612.223	189.08	182.207	1.03772	0.756094	4.16693	3	1	L	1
3rd_Abaxial_L	10439.5	426.886	155.583	101.245	1.5367	0.71989	30.5782	3	1	L	1
3rd_Abaxial_L	10664	450.953	177.157	91.7433	1.93101	0.658971	9.95572	3	1	L	1
3rd_Abaxial_L	12088.8	538.746	172.617	129.745	1.33044	0.523391	37.5434	3	1	L	1
3rd_Abaxial_L	14005.2	556.047	217.239	96.2432	2.25719	0.569214	20.8846	3	1	L	1
3rd_Abaxial_L	7925.33	410.241	154.394	64.5253	2.39276	0.591766	27.9463	3	1	L	1
3rd_Abaxial_L	15016.5	577.221	216.978	94.3839	2.29889	0.566363	61.2106	3	1	L	1
3rd_Abaxial_L	12256.6	637.601	207.355	89.5272	2.31611	0.378863	27.4066	3	1	L	1
3rd_Abaxial_L	27183.4	675.021	236.807	184.565	1.28305	0.749684	17.624	3	1	L	1
3rd_Abaxial_L	18991	578.532	200.012	153.488	1.30311	0.713022	6.30862	3	1	L	1
3rd_Abaxial_L	18473.5	638.128	190.636	166.045	1.1481	0.57009	15.4814	3	1	L	1
3rd_Abaxial_L	16883.3	577.04	190.872	125.655	1.51901	0.637168	36.3432	3	1	L	1
3rd_Abaxial_L	16821.8	750.516	220.339	134.59	1.63712	0.375286	75.7746	3	1	L	1
3rd_Abaxial_L	11973.1	469.837	173.151	94.3839	1.83454	0.681587	21.3602	3	1	L	1
3rd_Abaxial_L	26009	777.221	212.61	190.872	1.11389	0.541058	14.645	3	1	L	1
3rd_Abaxial_L	23036.4	712.313	256.752	161.075	1.59399	0.570535	34.855	3	1	L	1
3rd_Abaxial_L	3237.24	237.947	80.8742	66.9692	1.20763	0.718493	12.219	3	1	L	1
3rd_Abaxial_L	19756.6	846.041	334.26	86.1374	3.88054	0.346849	21.605	3	1	L	1
3rd_Abaxial_L	19955.1	598.78	205.466	160.708	1.27851	0.699407	25.8	3	1	L	1
3rd_Abaxial_L	21075.1	661.322	249.404	117.069	2.1304	0.605556	38.8239	3	1	L	1
3rd_Abaxial_L	21566.6	632.07	201.518	174.035	1.15792	0.678362	14.4245	3	1	L	1
3rd_Abaxial_L	7228.26	363.816	134.8	88.278	1.527	0.686247	11.6198	3	1	L	1
3rd_Abaxial_L	55356.8	1126.9	350.87	262.783	1.33521	0.547784	51.8089	3	1	L	1
3rd_Abaxial_L	27497.6	896.723	303.889	178.234	1.705	0.429723	40.8817	3	1	L	1
3rd_Abaxial_L	17601.6	673.492	269.232	85.2274	3.15898	0.487638	72.13	3	1	L	1
3rd_Abaxial_L	13818.5	661.104	277.785	68.089	4.07974	0.397313	78.04	3	1	L	1
3rd_Abaxial_L	12868.6	501.108	160.708	134.449	1.19531	0.64399	16.3521	3	1	L	1
3rd_Abaxial_L	22663	735.416	255.469	137.026	1.86439	0.526577	28.0793	3	1	L	1
3rd_Abaxial_L	19038.3	786.663	250.566	138.347	1.81115	0.386598	11.9204	3	1	L	1
3rd_Abaxial_L	20177.2	630.141	205.42	138.892	1.47899	0.638551	36.0214	3	1	L	1
3rd_Abaxial_L	8055.29	417.663	147.121	103.118	1.42673	0.580283	9.82924	3	1	L	1
3rd_Abaxial_L	33362.5	1353.43	307.684	209.261	1.47033	0.228876	30.7261	3	1	L	1
3rd_Abaxial_L	14978.7	721.755	281.805	90.0011	3.13113	0.361331	63.9992	3	1	L	1
3rd_Abaxial_L	15628.5	514.151	169.913	140.348	1.21066	0.742927	23.7872	3	1	L	1
3rd_Abaxial_L	23924.9	631.942	230.906	143.165	1.61287	0.752843	3.26047	3	1	L	1
3rd_Abaxial_L	14966.9	764.886	230.896	148.719	1.55257	0.321476	45.983	3	1	L	1
3rd_Abaxial_L	19484.9	702.472	268.062	103.347	2.59382	0.496192	5.62913	3	1	L	1
3rd_Abaxial_L	14858.2	551.918	199.361	105.182	1.89538	0.612954	18.1237	3	1	L	1
3rd_Abaxial_L	48213.6	1641.14	430.44	206.522	2.08424	0.22495	112.242	3	1	L	1
3rd_Abaxial_L	14397.4	563.251	207.902	89.7908	2.3154	0.570284	60.2859	3	1	L	1
3rd_Abaxial_L	34988.2	939.455	329.783	145.912	2.26016	0.498172	87.6797	3	1	L	1
3rd_Abaxial_L	28917.8	938.309	286.701	172.617	1.66091	0.412746	30.7288	3	1	L	1
3rd_Abaxial_L	41999.1	942.966	269.994	253.016	1.0671	0.59355	14.9559	3	1	L	1
3rd_Abaxial_L	8972.12	408.221	151.77	94.3839	1.608	0.676572	24.9233	3	1	L	1
3rd_Abaxial_L	8631.85	374.931	129.708	91.7433	1.41382	0.771636	13.0631	3	1	L	1
3rd_Abaxial_L	31642.2	800.016	266.293	204.729	1.30071	0.62127	16.4588	3	1	L	1
3rd_Abaxial_L	38112	862.068	317.615	153.303	2.07181	0.644449	29.0208	3	1	L	1
3rd_Abaxial_L	32627.6	949.733	322.795	175.98	1.83428	0.454561	25.8381	3	1	L	1
3rd_Abaxial_L	18268	592.94	189.03	151.005	1.25182	0.652948	40.0106	3	1	L	1
3rd_Abaxial_L	26476.8	858.956	226.348	183.048	1.23655	0.450956	16.9484	3	1	L	1
3rd_Abaxial_L	10734.9	462.196	157.395	119.387	1.31836	0.631473	28.5844	3	1	L	1
3rd_Abaxial_L	16051.5	683.189	225.186	104.912	2.14642	0.432159	19.4678	3	1	L	1
3rd_Abaxial_L	21495.7	680.205	260.38	105.362	2.47129	0.583825	23.9123	3	1	L	1
3rd_Abaxial_L	46091.7	1157.81	400.289	222.717	1.7973	0.432073	29.8503	3	1	L	1
3rd_Abaxial_L	16176.7	579.369	208.072	124.446	1.67199	0.605607	33.3835	3	1	L	1
3rd_Abaxial_L	16514.7	518.718	173.709	125.448	1.38471	0.771289	18.2525	3	1	L	1
3rd_Abaxial_L	17646.5	569.618	203.583	122.687	1.65938	0.683441	49.0814	3	1	L	1
3rd_Abaxial_L	23360.1	648.188	219.059	175.912	1.24527	0.698687	30.0317	3	1	L	1
3rd_Abaxial_L	40444.2	913.714	272.651	269.6	1.01131	0.608759	19.9142	3	1	L	1
3rd_Abaxial_L	19579.4	805.328	214.701	147.217	1.45839	0.379371	28.698	3	1	L	1
3rd_Abaxial_L	34040.6	896.323	284.309	184.974	1.53702	0.532449	56.2815	3	1	L	1
3rd_Abaxial_L	52620.5	981.75	356.111	211.049	1.68734	0.686061	12.3064	3	1	L	1
3rd_Abaxial_L	37684.3	1035.33	322.275	175.266	1.83877	0.441791	54.4794	3	1	L	1
3rd_Abaxial_L	13854	599.835	193.527	130.797	1.4796	0.483862	14.0419	3	1	L	1
3rd_Abaxial_L	35210.3	803.745	261.485	223.025	1.17245	0.684924	21.588	3	1	L	1
3rd_Abaxial_L	56391.8	1110.33	349.108	249.015	1.40195	0.574805	12.5085	3	1	L	1
3rd_Abaxial_L	20460.8	570.146	183.911	164.486	1.11809	0.79097	14.466	3	1	L	1
3rd_Abaxial_L	42322.8	852.189	284.608	206.236	1.38002	0.732338	41.0866	3	1	L	1
3rd_Abaxial_L	45245.7	1094.58	336.198	250.943	1.33974	0.474566	72.0852	3	1	L	1
3rd_Abaxial_L	28223.1	708.493	222.654	196.207	1.13479	0.706551	17.9399	3	1	L	1
3rd_Abaxial_L	35635.6	805.546	272.434	207.799	1.31104	0.690102	37.4938	3	1	L	1
3rd_Abaxial_L	40290.6	879.949	334.874	205.604	1.62873	0.653881	10.0913	3	1	L	1
3rd_Abaxial_L	16663.5	716.261	185.854	152.747	1.21674	0.408163	28.0499	3	1	L	1
3rd_Abaxial_L	27958.4	699.179	241.344	182.012	1.32597	0.718697	21.8113	3	1	L	1
3rd_Abaxial_L	44532.1	1084.39	320.93	201.846	1.58997	0.475898	70.0647	3	1	L	1
3rd_Abaxial_L	21226.4	662.068	242.545	128.132	1.89293	0.608528	48.2807	3	1	L	1
3rd_Abaxial_L	22273.2	680.424	268.335	127.373	2.10668	0.604551	24.4591	3	1	L	1
3rd_Abaxial_L	23019.8	696.195	262.333	115.77	2.26599	0.59683	55.666	3	1	L	1
3rd_Abaxial_L	27289.7	725.357	246.037	184.783	1.33149	0.651787	22.0289	3	1	L	1
3rd_Abaxial_L	44598.3	984.953	344.612	187.827	1.83473	0.577693	84.3204	3	1	L	1
3rd_Abaxial_L	48232.5	873.529	310.078	232.974	1.33096	0.794319	7.10619	3	1	L	1
3rd_Abaxial_L	47138.5	1179.77	340.916	255.247	1.33563	0.42559	15.5262	3	1	L	1
3rd_Abaxial_L	32923	872.874	266.958	214.701	1.2434	0.543008	22.8205	3	1	L	1
4th_Abaxial_L	33005.7	802.344	307.568	154.087	1.99606	0.644284	32.8593	4	1	L	1
4th_Abaxial_L	46235.8	896.105	321.158	191.946	1.67317	0.723554	10.7229	4	1	L	1
4th_Abaxial_L	31706	715.078	246.123	175.347	1.40363	0.779192	15.3786	4	1	L	1
4th_Abaxial_L	25075.6	695.886	248.34	147.634	1.68213	0.650706	35.6694	4	1	L	1
4th_Abaxial_L	28653.1	698.87	244.263	165.132	1.4792	0.737206	30.1339	4	1	L	1
4th_Abaxial_L	17199.9	626.976	233.015	111.104	2.09727	0.549836	46.2354	4	1	L	1
4th_Abaxial_L	44874.8	846.659	307.022	198.72	1.545	0.786675	10.9103	4	1	L	1
4th_Abaxial_L	34879.5	787.59	272.789	192.093	1.42009	0.70661	23.5119	4	1	L	1
4th_Abaxial_L	52707.9	1009.11	383.281	175.226	2.18735	0.650442	51.7154	4	1	L	1
4th_Abaxial_L	44917.3	983.86	358.873	211.753	1.69477	0.583118	56.3304	4	1	L	1
4th_Abaxial_L	35210.3	752.317	255.784	227.442	1.12461	0.781767	13.0801	4	1	L	1
4th_Abaxial_L	73558.6	1258.92	425.071	313.715	1.35496	0.583241	105.111	4	1	L	1
4th_Abaxial_L	44633.7	838.091	278.074	244.118	1.1391	0.798529	22.1927	4	1	L	1
4th_Abaxial_L	41056.2	841.746	284.243	201.178	1.41289	0.72816	29.5463	4	1	L	1
4th_Abaxial_L	39473.1	870.817	322.978	200.755	1.60882	0.65412	43.8596	4	1	L	1
4th_Abaxial_L	24553.4	686.354	229.294	178.592	1.2839	0.654976	29.226	4	1	L	1
4th_Abaxial_L	28868.1	828.649	312.515	170.413	1.83387	0.528308	29.5972	4	1	L	1
4th_Abaxial_L	32006.1	726.102	243.488	213.287	1.1416	0.762864	36.9996	4	1	L	1
4th_Abaxial_L	23485.3	613.059	208.786	155.096	1.34617	0.78524	22.1078	4	1	L	1
4th_Abaxial_L	45550.6	934.489	358.663	196.856	1.82195	0.655473	31.888	4	1	L	1
4th_Abaxial_L	16332.7	528.996	194.076	124.749	1.55573	0.733438	11.1584	4	1	L	1
4th_Abaxial_L	22719.8	621.883	200.99	176.208	1.14064	0.738238	26.9332	4	1	L	1
4th_Abaxial_L	58884.7	1080.04	420.516	187.411	2.24382	0.634355	18.8895	4	1	L	1
4th_Abaxial_L	43090.7	913.639	318.38	220.724	1.44243	0.6487	10.127	4	1	L	1
4th_Abaxial_L	23558.6	708.003	225.501	169.426	1.33097	0.590595	49.899	4	1	L	1
4th_Abaxial_L	27029.8	666.416	244.118	152.376	1.60208	0.764824	36.9307	4	1	L	1
4th_Abaxial_L	54569.9	970.907	353.968	226.599	1.56209	0.727458	41.0534	4	1	L	1
4th_Abaxial_L	32334.6	740.547	245.19	172.275	1.42325	0.74092	62.9378	4	1	L	1
4th_Abaxial_L	35300.1	761.631	273.62	179.437	1.52488	0.764709	21.8452	4	1	L	1
4th_Abaxial_L	70120.5	1143.49	405.736	284.857	1.42435	0.673887	50.4108	4	1	L	1
4th_Abaxial_L	22925.3	693.467	283.46	105.452	2.68806	0.599064	39.7444	4	1	L	1
4th_Abaxial_L	737.24	108.696	38.4604	35.3887	1.0868	0.784142	1.60252	4	1	L	1
4th_Abaxial_L	15309.5	529.214	191.564	120.589	1.58857	0.686924	25.737	4	1	L	1
4th_Abaxial_L	20096.9	598.215	219.479	117.653	1.86548	0.705707	6.15793	4	1	L	1
4th_Abaxial_L	42036.9	1030.54	379.315	176.569	2.14825	0.497405	36.3819	4	1	L	1
4th_Abaxial_L	17615.8	604.8	220.339	111.104	1.98318	0.605185	51.5854	4	1	L	1
4th_Abaxial_L	56294.9	1176	328.002	311.477	1.05305	0.511521	19.6442	4	1	L	1
4th_Abaxial_L	38159.3	884.734	299.63	208.197	1.43917	0.61261	63.1863	4	1	L	1
4th_Abaxial_L	36592.6	792.465	272.087	206.293	1.31893	0.732222	50.0884	4	1	L	1
4th_Abaxial_L	49189.5	921.318	317.615	226.599	1.40166	0.728222	41.4352	4	1	L	1
4th_Abaxial_L	60779.8	1054.7	378.092	256.826	1.47218	0.686613	9.05565	4	1	L	1
4th_Abaxial_L	54704.6	938.709	327.425	228.095	1.43547	0.780139	9.1501	4	1	L	1
4th_Abaxial_L	27041.6	662.596	217.391	192.609	1.12867	0.774007	26.1813	4	1	L	1
4th_Abaxial_L	33499.5	770.636	251.508	237.793	1.05768	0.708843	20.8155	4	1	L	1
4th_Abaxial_L	37365.3	812.132	303.298	210.432	1.44131	0.71191	14.1402	4	1	L	1
4th_Abaxial_L	37433.8	795.396	277.827	242.174	1.14722	0.743545	13.8902	4	1	L	1
4th_Abaxial_L	76826.6	1183.73	420.802	265.618	1.58424	0.688992	97.0862	4	1	L	1
4th_Abaxial_L	35505.7	739.364	234.43	211.753	1.10709	0.816188	26.7755	4	1	L	1
4th_Abaxial_L	44116.3	868.925	288.148	211.049	1.36532	0.73425	44.2126	4	1	L	1
4th_Abaxial_L	50186.7	981.441	345.7	242.438	1.42593	0.654741	51.8821	4	1	L	1
4th_Abaxial_L	69038.3	1113.62	402.268	261.972	1.53554	0.699556	9.37068	4	1	L	1
4th_Abaxial_L	33123.8	844.021	327.049	171.422	1.90786	0.58431	50.8433	4	1	L	1
4th_Abaxial_L	42509.5	814.769	280.038	229.294	1.22131	0.804685	25.3502	4	1	L	1
4th_Abaxial_L	30456	1024.35	389.901	111.634	3.49267	0.36474	62.7339	4	1	L	1
4th_Abaxial_L	32568.5	732.56	254.19	185.102	1.37324	0.762643	28.033	4	1	L	1
4th_Abaxial_L	26897.4	736.162	255.192	191.564	1.33215	0.623698	10.5994	4	1	L	1
4th_Abaxial_L	55522.2	1127.78	365.638	214.635	1.70354	0.548569	56.1843	4	1	L	1
4th_Abaxial_L	43490.1	858.956	268.837	211.407	1.27166	0.740727	25.52	4	1	L	1
4th_Abaxial_L	34737.7	802.871	252.96	216.978	1.16583	0.677203	23.4699	4	1	L	1
4th_Abaxial_L	51883.3	963.304	341.865	205.604	1.66273	0.702604	42.974	4	1	L	1
4th_Abaxial_L	33582.2	709.239	226.181	193.588	1.16836	0.838947	12.2588	4	1	L	1
4th_Abaxial_L	28490.1	754.299	273.3	153.504	1.78041	0.62924	70.4677	4	1	L	1
4th_Abaxial_L	9929.11	413.97	150.692	99.1695	1.51954	0.728084	18.5541	4	1	L	1
4th_Abaxial_L	13104.9	505.893	164.831	144.79	1.13841	0.643468	26.5054	4	1	L	1
4th_Abaxial_L	14581.8	513.187	190.971	111.04	1.71984	0.695774	33.0569	4	1	L	1
4th_Abaxial_L	30727.8	746.568	269.889	167.997	1.60651	0.692791	42.7302	4	1	L	1
4th_Abaxial_L	11254.7	454.246	170.69	91.9491	1.85636	0.685428	12.0657	4	1	L	1
4th_Abaxial_L	37322.8	772	268.194	202.186	1.32648	0.786955	16.3779	4	1	L	1
4th_Abaxial_L	23832.7	620.481	229.942	150.817	1.52464	0.777904	12.5011	4	1	L	1
4th_Abaxial_L	31784	762.814	260.697	176.783	1.47467	0.686407	28.6479	4	1	L	1
4th_Abaxial_L	22440.9	640.02	224.451	131.894	1.70175	0.688436	69.9194	4	1	L	1
4th_Abaxial_L	40879	900.724	333.233	174.523	1.90939	0.633179	32.8397	4	1	L	1
4th_Abaxial_L	35690	807.129	284.484	199.929	1.42292	0.688447	19.1215	4	1	L	1
4th_Abaxial_L	14933.8	541.73	211.853	120.53	1.75769	0.639462	29.1175	4	1	L	1
4th_Abaxial_L	24132.8	667.908	224.924	157.5	1.42809	0.679805	42.5888	4	1	L	1
4th_Abaxial_L	44253.3	910.731	343.63	181.623	1.892	0.670464	68.0073	4	1	L	1
4th_Abaxial_L	43976.8	925.357	317.845	232.619	1.36638	0.64538	50.0432	4	1	L	1
4th_Abaxial_L	23955.6	813.586	298.112	117.472	2.53773	0.454788	42.1616	4	1	L	1
4th_Abaxial_L	28305.8	745.423	255.34	159.986	1.59602	0.640147	40.3784	4	1	L	1
4th_Abaxial_L	34803.9	840.947	308.795	138.262	2.23341	0.618444	48.743	4	1	L	1
5th_Abaxial_L	21346.9	594.831	200.047	147.698	1.35443	0.758153	36.9841	5	2	L	1
5th_Abaxial_L	14948	499.307	190.711	113.793	1.67593	0.753456	9.47664	5	2	L	1
5th_Abaxial_L	10456	421.265	157.979	103.118	1.53203	0.740402	16.3614	5	2	L	1
5th_Abaxial_L	25255.2	670.417	247.864	137.851	1.79806	0.706107	17.4825	5	2	L	1
5th_Abaxial_L	28617.7	735.981	249.205	150.063	1.66067	0.663913	63.1161	5	2	L	1
5th_Abaxial_L	36042.1	772	289.465	169.565	1.7071	0.75995	15.6712	5	2	L	1
5th_Abaxial_L	44411.6	829.704	290.63	215.294	1.34992	0.810699	6.68686	5	2	L	1
5th_Abaxial_L	24461.2	642.476	214.106	151.816	1.41029	0.744688	10.2578	5	2	L	1
5th_Abaxial_L	17485.8	586.136	225.585	107.932	2.09006	0.639587	41.1546	5	2	L	1
5th_Abaxial_L	7863.89	503.527	200.778	50.0472	4.01178	0.389764	78.8774	5	2	L	1
5th_Abaxial_L	10070.9	470.673	185.714	80.4642	2.30803	0.571266	57.3354	5	2	L	1
5th_Abaxial_L	49073.7	962.212	320.709	282.19	1.1365	0.666067	21.7787	5	2	L	1
5th_Abaxial_L	9260.4	462.196	178.473	68.7452	2.59615	0.544737	50.3805	5	2	L	1
5th_Abaxial_L	22358.2	625.266	206.109	167.405	1.2312	0.71865	52.1773	5	2	L	1
5th_Abaxial_L	73180.5	1089.92	354.728	277.044	1.2804	0.774136	69.2983	5	2	L	1
5th_Abaxial_L	54243.9	972.09	338.188	225.459	1.5	0.721352	67.1194	5	2	L	1
5th_Abaxial_L	25165.4	649.989	218.476	172.617	1.26566	0.748517	33.8839	5	2	L	1
5th_Abaxial_L	32202.3	754.081	281.637	162.971	1.72814	0.71164	8.28628	5	2	L	1
5th_Abaxial_L	25245.7	684.335	259.216	128.335	2.01984	0.677425	33.6186	5	2	L	1
5th_Abaxial_L	37084.1	778.985	259.498	234.712	1.1056	0.767962	6.72762	5	2	L	1
5th_Abaxial_L	21987.2	582.315	197.396	143.049	1.37991	0.814825	21.0431	5	2	L	1
5th_Abaxial_L	52960.8	1089.7	348.098	254.747	1.36644	0.560467	64.5851	5	2	L	1
5th_Abaxial_L	33395.6	820.135	323.212	157.124	2.05704	0.623919	61.7073	5	2	L	1
5th_Abaxial_L	36923.4	832.47	309.903	171.56	1.80638	0.669538	47.0546	5	2	L	1
5th_Abaxial_L	31720.2	693.957	237.504	170.413	1.3937	0.827715	16.6791	5	2	L	1
5th_Abaxial_L	46240.5	928.521	352.75	181.909	1.93916	0.673983	7.33728	5	2	L	1
5th_Abaxial_L	36410.7	740.201	235.366	200.248	1.17537	0.835102	11.3324	5	2	L	1
5th_Abaxial_L	35694.7	845.95	330.413	154.959	2.13226	0.626793	80.2618	5	2	L	1
5th_Abaxial_L	60836.5	969.234	336.851	242.671	1.3881	0.813798	52.0711	5	2	L	1
5th_Abaxial_L	29272.2	767.561	246.296	163.101	1.51008	0.624366	60.3848	5	2	L	1
5th_Abaxial_L	69047.7	1114.6	390.627	258.613	1.51047	0.698422	35.5339	5	2	L	1
5th_Abaxial_L	37429.1	926.374	345.44	145.912	2.36746	0.548083	51.4499	5	2	L	1
5th_Abaxial_L	13575.1	447.97	152.562	114.559	1.33173	0.850075	10.0295	5	2	L	1
5th_Abaxial_L	17845	577.44	195.531	144.004	1.35782	0.672531	37.8793	5	2	L	1
5th_Abaxial_L	29222.6	801.688	255.765	225.501	1.13421	0.57137	40.2565	5	2	L	1
5th_Abaxial_L	45467.9	950.351	331.833	194.173	1.70896	0.632625	26.8347	5	2	L	1
5th_Abaxial_L	15907.4	596.014	214.348	156.959	1.36563	0.562724	24.0158	5	2	L	1
5th_Abaxial_L	21708.4	661.322	257.441	122.223	2.10632	0.623752	25.126	5	2	L	1
5th_Abaxial_L	26356.3	690.664	238.16	176.944	1.34597	0.694322	14.4403	5	2	L	1
5th_Abaxial_L	54102.1	993.392	346.335	209.103	1.65629	0.688941	76.2621	5	2	L	1
5th_Abaxial_L	26864.4	692.684	260.089	135.569	1.9185	0.703585	37.3102	5	2	L	1
5th_Abaxial_L	40983	831.287	313.481	190.872	1.64237	0.745267	10.2676	5	2	L	1
5th_Abaxial_L	19860.6	561.141	198.732	153.98	1.29063	0.792607	14.7462	5	2	L	1
5th_Abaxial_L	34487.2	742.62	256.162	192.793	1.32869	0.785842	15.8972	5	2	L	1
5th_Abaxial_L	46779.3	838.581	277.419	241.578	1.14836	0.835937	11.1052	5	2	L	1
5th_Abaxial_L	21873.8	673.311	242.428	165.232	1.4672	0.606322	38.248	5	2	L	1
5th_Abaxial_L	35642.7	801.598	261.828	167.448	1.56364	0.697056	61.3937	5	2	L	1
5th_Abaxial_L	30134.7	745.423	262.576	172.946	1.51826	0.681509	62.53	5	2	L	1
5th_Abaxial_L	24284	714.551	255.534	165.117	1.54759	0.597674	44.4685	5	2	L	1
5th_Abaxial_L	40713.6	841.964	297.953	178.234	1.67169	0.721709	5.8242	5	2	L	1
5th_Abaxial_L	23683.8	614.86	214.381	146.154	1.46682	0.787244	9.25624	5	2	L	1
5th_Abaxial_L	67816.6	1148.86	390.173	247.807	1.57451	0.645673	10.2457	5	2	L	1
5th_Abaxial_L	48832.7	883.77	300.008	217.228	1.38107	0.785674	46.8645	5	2	L	1
5th_Abaxial_L	26238.2	781.351	290.793	152.685	1.90452	0.540072	48.2628	5	2	L	1
5th_Abaxial_L	56897.4	1054.92	345.68	249.584	1.38502	0.642489	14.8946	5	2	L	1
5th_Abaxial_L	22221.2	819.298	348.213	88.4919	3.93497	0.415999	66.6237	5	2	L	1
5th_Abaxial_L	11446.1	423.156	137.094	128.132	1.06995	0.80328	9.51824	5	2	L	1
5th_Abaxial_L	16595	531.942	188.768	131.589	1.43452	0.736984	7.70705	5	2	L	1
5th_Abaxial_L	41713.1	911.748	319.04	167.179	1.90837	0.63057	66.3093	5	2	L	1
5th_Abaxial_L	18733.5	597.069	209.058	120.353	1.73704	0.660357	53.5195	5	2	L	1
5th_Abaxial_L	29477.8	764.05	276.848	166.13	1.66645	0.634543	54.3441	5	2	L	1
5th_Abaxial_L	37048.7	830.759	292.155	205.144	1.42414	0.674578	49.7575	5	2	L	1
5th_Abaxial_L	76283.1	1160.25	394.917	298.428	1.32332	0.712096	44.3874	5	2	L	1
5th_Abaxial_L	61332.7	1058.04	376.991	259.28	1.45399	0.688484	40.3192	5	2	L	1
5th_Abaxial_L	21422.5	647.314	224.451	153.242	1.46469	0.642465	22.5796	5	2	L	1
5th_Abaxial_L	21899.8	617.007	206.808	172.85	1.19646	0.722886	23.6984	5	2	L	1
5th_Abaxial_L	26148.4	691.538	229.294	175.482	1.30665	0.687104	47.2176	5	2	L	1
5th_Abaxial_L	7214.08	477.349	198.22	58.5344	3.38638	0.397849	70.7897	5	2	L	1
5th_Abaxial_L	48305.8	965.851	363.479	192.793	1.88533	0.650712	54.6544	5	2	L	1
5th_Abaxial_L	35973.5	832.033	256.264	224.619	1.14088	0.652998	64.4107	5	2	L	1
5th_Abaxial_L	14839.3	498.561	184.463	109.756	1.68067	0.750217	18.0269	5	2	L	1
5th_Abaxial_L	37400.8	804.454	271.539	213.01	1.27477	0.726253	35.8356	5	2	L	1
5th_Abaxial_L	23393.2	613.586	197	187.31	1.05173	0.780814	16.1028	5	2	L	1
5th_Abaxial_L	25285.9	654.118	217.304	182.945	1.18781	0.742636	31.7228	5	2	L	1
5th_Abaxial_L	22185.7	665.233	198.291	179.608	1.10402	0.629994	21.5773	5	2	L	1
5th_Abaxial_L	19435.3	550.516	178.115	145.798	1.22165	0.80586	30.424	5	2	L	1
5th_Abaxial_L	11590.3	416.48	141.972	115.115	1.23331	0.839683	1.21439	5	2	L	1
5th_Abaxial_L	30919.2	757.283	258.266	186.006	1.38848	0.677519	44.4284	5	2	L	1
5th_Abaxial_L	19938.6	639.673	240.048	123.932	1.93693	0.612332	12.1253	5	2	L	1
5th_Abaxial_L	21715.5	586.754	191.921	174.415	1.10037	0.792626	7.42113	5	2	L	1
5th_Abaxial_L	23374.3	691.975	221.366	204.394	1.08303	0.613433	23.6782	5	2	L	1
5th_Abaxial_L	9546.31	409.932	146.154	96.4884	1.51473	0.713876	29.7825	5	2	L	1
5th_Abaxial_L	20066.2	580.605	185.408	146.235	1.26788	0.74802	30.5963	5	2	L	1
5th_Abaxial_L	23081.3	621.973	235.305	128.702	1.82829	0.749767	23.7418	5	2	L	1
5th_Abaxial_L	32996.2	777.621	261.322	174.374	1.49863	0.685706	29.5199	5	2	L	1
5th_Abaxial_L	21257.1	593.339	224.293	133.249	1.68326	0.758765	15.0877	5	2	L	1
5th_Abaxial_L	14782.6	571.291	216.978	102.197	2.12313	0.569175	28.6131	5	2	L	1
5th_Abaxial_L	21226.4	570.327	179.489	172.617	1.03981	0.820046	6.30371	5	2	L	1
5th_Abaxial_L	14636.1	554.646	217.674	107.603	2.02293	0.597866	37.3642	5	2	L	1
5th_Abaxial_L	3653.12	243.35	83.2072	72.3622	1.14987	0.775193	11.9677	5	2	L	1
5th_Abaxial_L	13057.7	546.078	186.969	135.308	1.38181	0.550257	41.3159	5	2	L	1
5th_Abaxial_L	14477.8	504.928	196.784	115.299	1.70672	0.713596	21.7462	5	2	L	1
5th_Abaxial_L	18565.7	599.835	224.261	120.353	1.86336	0.648422	32.1031	5	2	L	1
5th_Abaxial_L	15690	602.344	222.739	119.624	1.86198	0.543429	37.7111	5	2	L	1
5th_Abaxial_L	21098.8	610.203	226.849	141.955	1.59803	0.712063	38.7681	5	2	L	1
5th_Abaxial_L	42315.7	923.955	313.918	195.652	1.60447	0.622887	63.0729	5	2	L	1
5th_Abaxial_L	43816.2	856.281	317.964	173.096	1.83692	0.75095	11.3338	5	2	L	1
6th_Abaxial_L	15562.4	530.797	184.258	119.624	1.5403	0.694112	18.3674	6	2	L	1
6th_Abaxial_L	16635.2	598.124	217.011	92.9459	2.3348	0.584325	73.4396	6	2	L	1
6th_Abaxial_L	20772.7	598.034	203.339	163.434	1.24416	0.72988	15.3621	6	2	L	1
6th_Abaxial_L	21016.1	561.541	175.993	164.314	1.07108	0.837527	22.0464	6	2	L	1
6th_Abaxial_L	22133.7	600.144	197.551	176.141	1.12155	0.772244	36.1513	6	2	L	1
6th_Abaxial_L	20874.3	688.373	242.438	112.729	2.15061	0.553571	33.6427	6	2	L	1
6th_Abaxial_L	17585.1	520.609	167.264	145.116	1.15263	0.815324	19.6419	6	2	L	1
6th_Abaxial_L	15281.2	698.343	280.199	88.7052	3.15876	0.393759	122.479	6	2	L	1
6th_Abaxial_L	9236.77	395.924	145.831	81.8616	1.78143	0.740469	10.6349	6	2	L	1
6th_Abaxial_L	18882.3	559.084	203.49	141.622	1.43686	0.759121	12.1037	6	2	L	1
6th_Abaxial_L	14210.8	602.035	232.619	110.784	2.09975	0.492702	53.758	6	2	L	1
6th_Abaxial_L	18790.2	602.781	210.97	123.474	1.70863	0.649863	34.8819	6	2	L	1
6th_Abaxial_L	21202.7	612.004	218.821	144.528	1.51404	0.711366	29.0993	6	2	L	1
6th_Abaxial_L	29841.7	728.649	270.912	152.639	1.77485	0.706311	6.06119	6	2	L	1
6th_Abaxial_L	36557.2	783.807	273.991	171.794	1.59488	0.747763	11.8345	6	2	L	1
6th_Abaxial_L	17644.1	523.684	176.944	147.778	1.19736	0.808486	5.95854	6	2	L	1
6th_Abaxial_L	21798.2	571.073	185.497	156.914	1.18216	0.839939	8.61431	6	2	L	1
6th_Abaxial_L	21172	639.236	239.259	117.653	2.0336	0.651102	18.227	6	2	L	1
6th_Abaxial_L	26916.4	912.622	290.963	124.579	2.33558	0.40611	104.326	6	2	L	1
6th_Abaxial_L	26502.8	697.687	251.658	147.266	1.70887	0.684196	59.9249	6	2	L	1
6th_Abaxial_L	48230.2	913.677	324.583	219.231	1.48055	0.726011	37.8375	6	2	L	1
6th_Abaxial_L	5059.07	338.038	131.319	54.9961	2.38779	0.556352	14.5226	6	2	L	1
6th_Abaxial_L	40257.6	846.35	275.753	217.228	1.26942	0.706249	39.0811	6	2	L	1
6th_Abaxial_L	7582.7	381.079	134.467	79.608	1.68911	0.65615	29.1409	6	2	L	1
6th_Abaxial_L	5479.68	334.745	119.644	69.088	1.73176	0.614521	34.8135	6	2	L	1
6th_Abaxial_L	32684.3	753.335	279.16	163.405	1.70839	0.723724	47.7707	6	2	L	1
6th_Abaxial_L	7358.22	425.394	171.794	66.5445	2.58164	0.510976	29.3573	6	2	L	1
6th_Abaxial_L	17329.9	542.785	187.94	150.927	1.24524	0.739178	10.3795	6	2	L	1
6th_Abaxial_L	10217.4	403.655	136.265	104.912	1.29884	0.788006	20.3082	6	2	L	1
6th_Abaxial_L	24595.9	708.402	231.784	182.116	1.27273	0.615905	20.9629	6	2	L	1
6th_Abaxial_L	10656.9	401.108	144.365	100.377	1.43822	0.832373	6.30536	6	2	L	1
6th_Abaxial_L	12074.7	442.039	169.913	97.0501	1.75078	0.776539	5.24643	6	2	L	1
6th_Abaxial_L	24586.5	622.629	204.394	184.373	1.10859	0.796981	25.5753	6	2	L	1
6th_Abaxial_L	47724.5	901.07	327.461	198.411	1.65042	0.738641	34.3078	6	2	L	1
6th_Abaxial_L	49591.2	883.679	290.655	230.106	1.26313	0.798041	55.4366	6	2	L	1
6th_Abaxial_L	44777.9	1247.37	394.384	216.618	1.82064	0.361647	65.6797	6	2	L	1
6th_Abaxial_L	9168.24	423.284	159.868	68.2276	2.34315	0.643031	55.713	6	2	L	1
6th_Abaxial_L	25661.6	679.241	236.317	168.405	1.40327	0.698951	34.3247	6	2	L	1
6th_Abaxial_L	17360.6	607.475	227.306	112.583	2.01902	0.591176	28.4905	6	2	L	1
6th_Abaxial_L	6398.87	324.467	114.786	88.278	1.30028	0.763786	15.5405	6	2	L	1
6th_Abaxial_L	5205.58	299.654	102.612	70.0054	1.46578	0.728517	17.3028	6	2	L	1
6th_Abaxial_L	61613.9	1229.27	402.62	253.492	1.5883	0.512384	49.2055	6	2	L	1
6th_Abaxial_L	13563.3	535.635	207.355	79.8155	2.59793	0.594072	62.5528	6	2	L	1
6th_Abaxial_L	47717.4	907.619	290.337	250.265	1.16012	0.727913	57.3052	6	2	L	1
6th_Abaxial_L	35458.4	877.312	274.465	222.122	1.23565	0.578923	46.0191	6	2	L	1
6th_Abaxial_L	23603.5	743.931	287.458	134.993	2.12943	0.535946	92.4937	6	2	L	1
6th_Abaxial_L	8891.78	383.317	126.983	116.116	1.09359	0.76047	14.2681	6	2	L	1
6th_Abaxial_L	32580.3	727.685	232.649	220.949	1.05295	0.773177	21.2401	6	2	L	1
6th_Abaxial_L	39558.1	1078.02	378.667	150.739	2.51208	0.427752	46.4575	6	2	L	1
6th_Abaxial_L	27554.3	751.571	264.155	170.302	1.5511	0.612999	32.4331	6	2	L	1
6th_Abaxial_L	48483	938.49	299.535	245.768	1.21877	0.691735	78.2558	6	2	L	1
6th_Abaxial_L	12511.8	450.644	164.486	110.014	1.49514	0.774216	14.7152	6	2	L	1
6th_Abaxial_L	25718.3	789.609	315.757	124.749	2.53113	0.518356	44.6176	6	2	L	1
6th_Abaxial_L	34336	776.784	280.974	178.896	1.5706	0.715087	33.8183	6	2	L	1
6th_Abaxial_L	16056.2	774.803	290.793	94.1834	3.08752	0.336102	94.8856	6	2	L	1
6th_Abaxial_L	35881.4	765.542	260.552	198.72	1.31115	0.76938	25.9364	6	2	L	1
6th_Abaxial_L	5448.96	303.474	112.792	69.0538	1.6334	0.7435	17.6082	6	2	L	1
6th_Abaxial_L	5753.78	318.846	110.955	87.4443	1.26886	0.711217	19.9491	6	2	L	1
6th_Abaxial_L	12223.5	465.798	167.222	90.1846	1.85422	0.707965	43.0154	6	2	L	1
6th_Abaxial_L	13553.9	485.209	154.715	127.225	1.21607	0.723463	14.428	6	2	L	1
6th_Abaxial_L	26528.8	707.656	221.665	195.229	1.13541	0.665707	16.8145	6	2	L	1
6th_Abaxial_L	8601.13	388.192	136.265	94.0579	1.44873	0.717251	15.4879	6	2	L	1
6th_Abaxial_L	4236.77	272.949	97.8261	73.0448	1.33926	0.714633	2.58042	6	2	L	1
6th_Abaxial_L	22693.8	700.362	234.944	148.369	1.58351	0.581395	22.5444	6	2	L	1
6th_Abaxial_L	10430.1	459.122	166.272	92.9459	1.78892	0.621786	48.4619	6	2	L	1
6th_Abaxial_L	5172.5	331.58	123.588	58.7359	2.10414	0.591198	24.282	6	2	L	1
6th_Abaxial_L	8905.95	445.86	185.293	65.2536	2.83959	0.562981	9.60324	6	2	L	1
6th_Abaxial_L	7176.28	332.507	112.225	90.0798	1.24584	0.815656	16.042	6	2	L	1
6th_Abaxial_L	20458.4	678.186	241.059	122.223	1.97229	0.558965	40.9205	6	2	L	1
6th_Abaxial_L	21876.2	931.724	276.984	118.274	2.34189	0.31667	91.2795	6	2	L	1
6th_Abaxial_L	8239.6	363.688	122.397	95.8742	1.27664	0.782813	20.9212	6	2	L	1
6th_Abaxial_L	27013.2	699.488	250.227	170.413	1.46835	0.693786	34.894	6	2	L	1
6th_Abaxial_L	25212.7	651.79	218.919	149.558	1.46377	0.745784	19.1013	6	2	L	1
6th_Abaxial_L	7478.73	384.372	146.687	67.95	2.15875	0.636113	42.0442	6	2	L	1
6th_Abaxial_L	9180.06	423.812	162.332	81.1659	2	0.642258	45.6951	6	2	L	1
6th_Abaxial_L	10567.1	397.506	131.822	111.782	1.17928	0.840385	9.03872	6	2	L	1
6th_Abaxial_L	11424.9	441.203	156.718	120.745	1.29792	0.737537	5.44313	6	2	L	1
6th_Abaxial_L	42294.4	889.519	309.956	183.911	1.68536	0.671711	48.2817	6	2	L	1
6th_Abaxial_L	21129.5	646.259	202.816	156.959	1.29216	0.635749	52.0037	6	2	L	1
6th_Abaxial_L	30827	763.959	288.877	145.912	1.97981	0.663745	12.5718	6	2	L	1
6th_Abaxial_L	13880	455.211	160.605	131.391	1.22234	0.84173	2.93306	6	2	L	1
6th_Abaxial_L	8357.75	360.395	129.745	88.7319	1.46221	0.808614	6.13315	6	2	L	1
6th_Abaxial_L	34858.2	867.38	279.794	226.724	1.23407	0.582232	11.7826	6	2	L	1
6th_Abaxial_L	53064.7	935.288	337.461	209.87	1.60795	0.762299	44.8084	6	2	L	1
6th_Abaxial_L	48109.6	895.449	307.568	227.96	1.34922	0.75398	49.316	6	2	L	1
6th_Abaxial_L	16082.2	542.966	193.82	117.893	1.64403	0.685505	36.6385	6	2	L	1
6th_Abaxial_L	20281.2	684.244	264.119	114.373	2.30927	0.544354	90.5381	6	2	L	1
6th_Abaxial_L	9491.97	382.134	134.59	93.5793	1.43824	0.816835	12.7964	6	2	L	1
6th_Abaxial_L	20283.6	579.241	215.557	124.749	1.72793	0.759688	20.8814	6	2	L	1
6th_Abaxial_L	24492	656.537	213.177	159.882	1.33333	0.714027	42.065	6	2	L	1
6th_Abaxial_L	26699	788.027	255.534	149.748	1.70643	0.540284	46.8163	6	2	L	1
6th_Abaxial_L	35602.6	838.709	314.204	178.009	1.7651	0.636017	77.8788	6	2	L	1
6th_Abaxial_L	37311	817.806	297.763	171.284	1.73841	0.701044	25.3421	6	2	L	1
6th_Abaxial_L	21665.9	589.828	212.844	123.608	1.72193	0.782592	13.0337	6	2	L	1
6th_Abaxial_L	8870.51	371.856	130.435	90.0011	1.44926	0.806136	17.8383	6	2	L	1
6th_Abaxial_L	17237.7	528.031	167.997	145.831	1.152	0.776909	26.262	6	2	L	1
6th_Abaxial_L	23882.3	696.105	233.784	146.154	1.59957	0.619352	72.9648	6	2	L	1
6th_Abaxial_L	21370.5	577.131	180.958	177.903	1.01717	0.806262	18.8639	6	2	L	1
6th_Abaxial_L	45089.8	1063.09	366.954	163.896	2.23894	0.501362	89.4122	6	2	L	1
6th_Abaxial_L	53279.8	1338.67	410.553	239.801	1.71206	0.373615	115.793	6	2	L	1
6th_Abaxial_L	21221.6	688.901	230.599	161.412	1.42863	0.561921	63.0611	6	2	L	1
6th_Abaxial_L	30791.6	855.972	341.311	133.479	2.55704	0.528108	94.2463	6	2	L	1
6th_Abaxial_L	32601.6	794.922	299.842	143.182	2.09414	0.648336	89.5741	6	2	L	1
6th_Abaxial_L	17466.9	519.554	179.331	128.629	1.39418	0.813138	14.0955	6	2	L	1
6th_Abaxial_L	8388.47	370.055	129.653	92.2569	1.40535	0.769767	21.372	6	2	L	1
6th_Abaxial_L	41006.6	891.847	281.133	245.498	1.14515	0.647862	19.8111	6	2	L	1
6th_Abaxial_L	11767.5	422.847	141.304	114.415	1.23502	0.827041	16.9852	6	2	L	1
6th_Abaxial_L	39799.1	836.78	290.036	225.186	1.28798	0.714268	44.0789	6	2	L	1
6th_Abaxial_L	10475	466.981	189.08	70.8109	2.67022	0.60362	50.075	6	2	L	1
6th_Abaxial_L	10562.4	482.225	165.689	119.624	1.38507	0.570785	17.2256	6	2	L	1
6th_Abaxial_L	27301.5	721.973	270.301	169.175	1.59776	0.658195	24.7947	6	2	L	1
6th_Abaxial_L	10616.7	456.047	169.3	93.3771	1.81308	0.641477	33.1506	6	2	L	1
6th_Abaxial_L	4513.23	274.403	104.393	58.5344	1.78345	0.753216	12.5638	6	2	L	1
6th_Abaxial_L	22221.2	635.326	224.798	136.525	1.64657	0.691806	6.06168	6	2	L	1
6th_Abaxial_L	13227.8	613.714	252.268	83.0651	3.03699	0.441331	18.8338	6	2	L	1
6th_Abaxial_L	7582.7	360.395	123.932	98.5001	1.25819	0.733628	15.8032	6	2	L	1
6th_Abaxial_L	26888	820.572	242.311	182.984	1.32422	0.501805	21.4699	6	2	L	1
6th_Abaxial_L	41906.9	871.691	310.512	206.808	1.50145	0.69306	37.0375	6	2	L	1
6th_Abaxial_L	64423.4	1009.73	334.444	266.364	1.25559	0.794044	56.7233	6	2	L	1
6th_Abaxial_L	19910.2	561.85	200.966	144.528	1.3905	0.792585	16.2378	6	2	L	1
6th_Abaxial_L	18714.6	576.385	182.311	151.567	1.20284	0.707887	14.3248	6	2	L	1
6th_Abaxial_L	18152.2	704.582	206.933	167.744	1.23363	0.45949	44.3927	6	2	L	1
6th_Abaxial_L	23182.9	667.78	214.525	166.414	1.2891	0.653297	38.0909	6	2	L	1
6th_Abaxial_L	11956.5	510.55	200.778	89.2364	2.24996	0.57642	27.4139	6	2	L	1
6th_Abaxial_L	16065.7	630.887	236.477	96.2678	2.45645	0.507231	57.4034	6	2	L	1
6th_Abaxial_L	13681.5	523.902	199.112	99.7634	1.99584	0.626387	27.2003	6	2	L	1
6th_Abaxial_L	54128.1	935.725	298.333	260.38	1.14576	0.776848	45.8928	6	2	L	1
6th_Abaxial_L	12956	504.619	186.754	82.2934	2.26937	0.639374	54.2056	6	2	L	1
7th_Abaxial_L	35122.9	746.44	238.021	196.207	1.21311	0.792155	19.1284	7	2	L	1
7th_Abaxial_L	7332.23	389.157	149.921	79.8155	1.87835	0.60841	33.5964	7	2	L	1
7th_Abaxial_L	10035.4	399.217	135.412	112.309	1.20571	0.791279	18.3086	7	2	L	1
7th_Abaxial_L	6309.07	341.73	135.22	65.2174	2.07338	0.678904	12.3398	7	2	L	1
7th_Abaxial_L	13345.9	480.552	173.75	132.733	1.30902	0.726237	9.88864	7	2	L	1
7th_Abaxial_L	12778.8	561.232	191.008	98.572	1.93775	0.50982	59.1325	7	2	L	1
7th_Abaxial_L	15028.4	660.049	256.264	92.2825	2.77695	0.43348	71.928	7	2	L	1
7th_Abaxial_L	31134.2	965.323	276.702	163.983	1.68739	0.419858	47.845	7	2	L	1
7th_Abaxial_L	11084.6	444.805	164.716	105.362	1.56334	0.70403	21.814	7	2	L	1
7th_Abaxial_L	27757.6	961.194	335.382	155.583	2.15565	0.377545	27.6114	7	2	L	1
7th_Abaxial_L	32518.9	754.337	257.817	211.15	1.22102	0.71815	21.2765	7	2	L	1
7th_Abaxial_L	5148.87	309.713	126.199	58.494	2.15747	0.674531	6.53885	7	2	L	1
7th_Abaxial_L	14822.8	493.377	154.21	140.483	1.09772	0.765213	32.0165	7	2	L	1
7th_Abaxial_L	3428.64	234.436	86.7933	56.5217	1.53557	0.783939	11.3475	7	2	L	1
7th_Abaxial_L	22911.2	718.68	276.292	123.052	2.24533	0.557424	39.5264	7	2	L	1
7th_Abaxial_L	27242.4	791.448	258.412	150.77	1.71395	0.546527	70.6019	7	2	L	1
7th_Abaxial_L	10694.7	417.135	137.232	112.478	1.22009	0.772369	8.36932	7	2	L	1
7th_Abaxial_L	11793.5	559.649	202.092	76.0559	2.65715	0.473173	69.606	7	2	L	1
7th_Abaxial_L	13142.7	586.136	214.767	83.9705	2.55765	0.480728	23.9922	7	2	L	1
7th_Abaxial_L	28405	714.242	257.239	138.926	1.85162	0.699704	34.633	7	2	L	1
7th_Abaxial_L	14482.5	639.402	227.96	110.955	2.05454	0.44515	74.1395	7	2	L	1
7th_Abaxial_L	26847.8	706.82	238.666	183.242	1.30246	0.675308	33.0721	7	2	L	1
7th_Abaxial_L	8010.4	366.762	138.484	83.0651	1.66717	0.748332	20.5083	7	2	L	1
7th_Abaxial_L	32058.1	787.59	308.313	136.974	2.25089	0.649453	31.9132	7	2	L	1
7th_Abaxial_L	50323.7	926.155	319.868	233.734	1.36852	0.73725	32.7001	7	2	L	1
7th_Abaxial_L	26689.5	664.924	240.873	156.959	1.53462	0.758589	18.8208	7	2	L	1
7th_Abaxial_L	22218.8	644.549	240.372	143.033	1.68054	0.672077	37.9739	7	2	L	1
7th_Abaxial_L	42256.6	884.606	335.121	181.414	1.84727	0.678586	53.0685	7	2	L	1
7th_Abaxial_L	40775	868.179	318.914	206.693	1.54293	0.679807	28.2843	7	2	L	1
7th_Abaxial_L	26753.3	707.31	257.405	153.488	1.67703	0.671998	61.7671	7	2	L	1
7th_Abaxial_L	30786.9	802.253	332.744	122.687	2.71215	0.601107	34.5491	7	2	L	1
7th_Abaxial_L	44085.5	842.183	284.617	220.092	1.29317	0.781076	17.2551	7	2	L	1
7th_Abaxial_L	18686.2	634.399	240.795	107.317	2.24376	0.583454	37.9167	7	2	L	1
7th_Abaxial_L	20690	607.566	202.688	154.822	1.30917	0.704342	41.2497	7	2	L	1
7th_Abaxial_L	27748.1	669.272	226.223	169.342	1.33589	0.778464	30.4463	7	2	L	1
7th_Abaxial_L	39024.1	840.638	300.865	168.419	1.78641	0.693945	70.2526	7	2	L	1
7th_Abaxial_L	32379.5	726.411	247.263	179.739	1.37567	0.771107	17.2515	7	2	L	1
7th_Abaxial_L	26382.3	629.832	210.432	161.588	1.30228	0.835744	7.71805	7	2	L	1
7th_Abaxial_L	21153.1	559.74	190.909	157.74	1.21028	0.848422	8.59584	7	2	L	1
7th_Abaxial_L	17502.4	686.354	252.633	100.212	2.52097	0.466885	14.4749	7	2	L	1
7th_Abaxial_L	18525.5	557.012	199.1	135.726	1.46693	0.750329	10.2306	7	2	L	1
7th_Abaxial_L	17181	558.157	211.541	120.53	1.75509	0.693019	12.0027	7	2	L	1
7th_Abaxial_L	25782.1	681.569	227.587	179.91	1.265	0.697443	21.0036	7	2	L	1
7th_Abaxial_L	12930.1	479.497	179.923	93.3518	1.92737	0.706706	7.25213	7	2	L	1
7th_Abaxial_L	8546.79	419.901	173.096	64.3787	2.68872	0.609143	29.1523	7	2	L	1
7th_Abaxial_L	28660.2	663.56	231.54	186.311	1.24276	0.817954	16.3953	7	2	L	1
7th_Abaxial_L	37263.7	858.557	275.341	208.197	1.32251	0.635269	22.3247	7	2	L	1
7th_Abaxial_L	24069	652.845	237.345	128.39	1.84863	0.709656	72.929	7	2	L	1
7th_Abaxial_L	19959.8	560.885	187.222	147.137	1.27243	0.797295	23.3292	7	2	L	1
7th_Abaxial_L	28624.8	714.897	256.079	195.954	1.30683	0.703824	20.4896	7	2	L	1
7th_Abaxial_L	9109.17	380.461	136.887	107.647	1.27163	0.790802	17.7173	7	2	L	1
7th_Abaxial_L	15938.1	502.072	176.944	141.555	1.25	0.794536	20.633	7	2	L	1
7th_Abaxial_L	18983.9	537.692	175.24	152.189	1.15146	0.825144	18.608	7	2	L	1
7th_Abaxial_L	48298.7	887.063	315.51	195.713	1.61211	0.771324	61.3212	7	2	L	1
7th_Abaxial_L	24496.7	653.244	236.757	162.942	1.45301	0.721383	10.6203	7	2	L	1
7th_Abaxial_L	41942.3	824.701	267.674	218.821	1.22325	0.774942	18.516	7	2	L	1
7th_Abaxial_L	19321.8	558.029	185.102	160.34	1.15444	0.77973	15.6145	7	2	L	1
7th_Abaxial_L	29884.2	733.434	224.798	203.06	1.10705	0.698119	41.6775	7	2	L	1
7th_Abaxial_L	44158.8	875.948	292.64	202.221	1.44713	0.72322	3.60313	7	2	L	1
7th_Abaxial_L	21514.7	640.329	225.218	156.959	1.43488	0.659383	43.1715	7	2	L	1
7th_Abaxial_L	22944.2	592.284	193.234	156.793	1.23241	0.821908	23.3887	7	2	L	1
7th_Abaxial_L	22507.1	848.897	236.237	152.917	1.54487	0.392482	4.67263	7	2	L	1
7th_Abaxial_L	26330.3	741.075	219.134	211.306	1.03705	0.602479	41.6415	7	2	L	1
7th_Abaxial_L	27866.3	742.13	275.264	149.179	1.8452	0.635812	32.7748	7	2	L	1
7th_Abaxial_L	33041.1	734.542	260.589	170.51	1.52829	0.76954	14.8553	7	2	L	1
7th_Abaxial_L	9432.89	398.689	132.68	112.204	1.18249	0.745738	18.736	7	2	L	1
7th_Abaxial_L	7594.52	373.785	137.25	72.0022	1.90619	0.683072	23.0368	7	2	L	1
7th_Abaxial_L	35517.5	827.029	285.975	192.093	1.48873	0.652544	46.5378	7	2	L	1
7th_Abaxial_L	18268	544.805	193.576	146.558	1.32082	0.773425	17.038	7	2	L	1
7th_Abaxial_L	33700.4	733.834	242.174	208.435	1.16187	0.786411	19.113	7	2	L	1
7th_Abaxial_L	39473.1	1168.89	375.836	185.714	2.02374	0.363049	70.5184	7	2	L	1
7th_Abaxial_L	52677.2	964.359	361.066	204.394	1.76652	0.711796	55.6389	7	2	L	1
7th_Abaxial_L	27570.9	718.062	260.589	152.67	1.70687	0.671949	43.4145	7	2	L	1
7th_Abaxial_L	10919.2	523.812	167.899	135.587	1.23831	0.500092	21.3227	7	2	L	1
7th_Abaxial_L	43714.6	974.2	342.383	164.587	2.08026	0.578815	91.0659	7	2	L	1
7th_Abaxial_L	14695.2	489.647	170.967	116.988	1.46141	0.770227	40.1305	7	2	L	1
7th_Abaxial_L	3842.16	290.43	96.2432	61.8706	1.55556	0.572401	8.03586	7	2	L	1
7th_Abaxial_L	6280.72	359.25	146.96	52.5799	2.79499	0.611542	9.893	7	2	L	1
7th_Abaxial_L	10893.2	568.307	235.997	68.2276	3.45897	0.423837	7.09024	7	2	L	1
7th_Abaxial_L	13362.5	548.716	202.501	103.278	1.96074	0.557702	35.1731	7	2	L	1
7th_Abaxial_L	7648.87	387.228	141.304	73.0771	1.93363	0.641023	37.9354	7	2	L	1
7th_Abaxial_L	19867.7	631.106	221.697	133.018	1.66667	0.626834	43.036	7	2	L	1
7th_Abaxial_L	11238.2	492.412	187.713	80.6695	2.32694	0.582436	22.2085	7	2	L	1
7th_Abaxial_L	20352.1	584.553	187.638	149.179	1.25781	0.748464	11.3974	7	2	L	1
7th_Abaxial_L	20869.6	595.886	199.302	134.449	1.48236	0.738578	41.836	7	2	L	1
7th_Abaxial_L	27166.8	718.899	276.839	129.708	2.13432	0.660562	25.9789	7	2	L	1
7th_Abaxial_L	92544.9	1328.27	485.601	268.626	1.80772	0.659163	33.4196	7	2	L	1
7th_Abaxial_L	12273.2	459.868	156.235	107.383	1.45492	0.72929	19.1973	7	2	L	1
7th_Abaxial_L	37214.1	878.585	324.467	173.546	1.86963	0.605828	58.0893	7	2	L	1
7th_Abaxial_L	39532.1	889.918	309.009	203.85	1.51587	0.627278	50.767	7	2	L	1
7th_Abaxial_L	45791.6	891.81	298.333	237.315	1.25712	0.723521	35.447	7	2	L	1
7th_Abaxial_L	53551.5	1135.29	388.517	233.43	1.66438	0.522119	68.6191	7	2	L	1
7th_Abaxial_L	29900.8	858.301	358.564	116.988	3.06496	0.51005	18.1186	7	2	L	1
7th_Abaxial_L	43100.2	849.296	282.609	230.035	1.22855	0.75088	10.1518	7	2	L	1
7th_Abaxial_L	48837.4	1060.1	346.035	204.313	1.69365	0.546094	54.7744	7	2	L	1
7th_Abaxial_L	24007.6	753.9	237.445	180.382	1.31634	0.5308	63.8723	7	2	L	1
7th_Abaxial_L	35704.2	792.593	260.616	211.004	1.23512	0.714213	41.0634	7	2	L	1
8th_Abaxial_L	22407.8	660.576	223.786	152.809	1.46448	0.645304	54.2043	8	3	L	1
8th_Abaxial_L	62741	1121.28	374.065	279.16	1.33997	0.627095	52.7399	8	3	L	1
8th_Abaxial_L	30458.4	732.779	252.071	164.443	1.53287	0.712806	66.7629	8	3	L	1
8th_Abaxial_L	57214.1	1081.93	378.835	264.468	1.43244	0.614205	31.2021	8	3	L	1
8th_Abaxial_L	35153.6	785.171	265.057	179.582	1.47597	0.716557	3.50367	8	3	L	1
8th_Abaxial_L	31004.3	734.798	236.807	198.291	1.19424	0.721598	22.5299	8	3	L	1
8th_Abaxial_L	67129	1060.94	342.383	282.257	1.21302	0.749446	38.6858	8	3	L	1
8th_Abaxial_L	53667.3	974.019	334.903	212.221	1.57808	0.710861	60.4562	8	3	L	1
8th_Abaxial_L	53452.3	999.888	326.203	230.527	1.41503	0.671852	21.37	8	3	L	1
8th_Abaxial_L	62263.7	1149.48	348.396	328.973	1.05904	0.592167	69.0546	8	3	L	1
8th_Abaxial_L	67228.3	1137.22	343.726	295.604	1.16279	0.653243	31.764	8	3	L	1
8th_Abaxial_L	34886.6	779.241	265.217	172.275	1.5395	0.721979	22.5068	8	3	L	1
8th_Abaxial_L	45068.5	907.709	298.523	234.883	1.27094	0.687369	24.3706	8	3	L	1
8th_Abaxial_L	19803.9	603.745	223.66	125.956	1.7757	0.682735	42.8627	8	3	L	1
8th_Abaxial_L	28423.9	793.558	275.23	140.785	1.95497	0.567201	69.6302	8	3	L	1
8th_Abaxial_L	55607.3	993.867	342.493	237.584	1.44157	0.707433	51.1223	8	3	L	1
8th_Abaxial_L	59026.5	1045.69	384.592	211.049	1.82229	0.67834	9.24589	8	3	L	1
8th_Abaxial_L	51713.1	969.272	309.132	257.826	1.19899	0.691703	18.6799	8	3	L	1
8th_Abaxial_L	24031.2	682.534	241.265	164.443	1.46716	0.648242	57.9176	8	3	L	1
8th_Abaxial_L	37856.8	793.995	290.036	188.166	1.54139	0.754603	16.35	8	3	L	1
8th_Abaxial_L	10115.8	387.665	132.52	115.545	1.14691	0.845856	9.75387	8	3	L	1
8th_Abaxial_L	26928.2	674.147	220.724	178.975	1.23327	0.744573	46.093	8	3	L	1
8th_Abaxial_L	34184.8	768.217	260.806	219.059	1.19058	0.727906	29.227	8	3	L	1
8th_Abaxial_L	7483.46	341.331	121.525	98.4281	1.23466	0.807163	6.36474	8	3	L	1
8th_Abaxial_L	18634.2	561.85	206.35	128.757	1.60263	0.74179	30.4105	8	3	L	1
8th_Abaxial_L	7232.99	376.294	136.195	81.7172	1.66667	0.641907	35.2266	8	3	L	1
8th_Abaxial_L	32849.7	738.181	253.52	166.13	1.52603	0.757557	34.9848	8	3	L	1
8th_Abaxial_L	26332.7	687.5	224.766	168.082	1.33725	0.700101	15.568	8	3	L	1
8th_Abaxial_L	6531.19	320.119	103.552	97.4388	1.06274	0.800901	10.8454	8	3	L	1
8th_Abaxial_L	26845.5	657.901	208.265	199.302	1.04497	0.779398	21.8686	8	3	L	1
8th_Abaxial_L	28126.2	710.075	240.706	195.314	1.23241	0.70099	8.3644	8	3	L	1
8th_Abaxial_L	29624.3	697.288	255.312	185.714	1.37476	0.765656	33.7551	8	3	L	1
8th_Abaxial_L	38461.7	851.88	304.922	183.242	1.66404	0.666011	34.3019	8	3	L	1
8th_Abaxial_L	34383.3	855.045	308.42	167.941	1.83648	0.590988	100.584	8	3	L	1
8th_Abaxial_L	37450.4	763.869	254.199	214.117	1.1872	0.806545	24.8136	8	3	L	1
8th_Abaxial_L	46791.1	862.287	297.262	231.54	1.28385	0.790806	2.57877	8	3	L	1
8th_Abaxial_L	18102.6	593.558	209.024	136.108	1.53571	0.645689	40.4265	8	3	L	1
8th_Abaxial_L	48322.3	932.342	298.611	253.221	1.17925	0.698566	58.5209	8	3	L	1
8th_Abaxial_L	6597.35	396.451	159.986	69.1906	2.31225	0.527473	35.4051	8	3	L	1
8th_Abaxial_L	26871.5	679.241	246.296	155.461	1.58429	0.731903	30.1658	8	3	L	1
8th_Abaxial_L	5673.44	347.48	135.587	58.0072	2.33741	0.59047	10.0375	8	3	L	1
8th_Abaxial_L	42788.3	857.683	289.163	239.496	1.20738	0.730939	40.221	8	3	L	1
8th_Abaxial_L	35044.9	818.025	288.812	140.97	2.04875	0.658115	24.8772	8	3	L	1
8th_Abaxial_L	38204.2	891.101	345.714	171.34	2.01771	0.604597	12.6615	8	3	L	1
8th_Abaxial_L	21354	575.112	204.787	134.379	1.52395	0.811305	7.99154	8	3	L	1
8th_Abaxial_L	77301.5	1732.63	445.827	387.304	1.1511	0.323584	109.582	8	3	L	1
8th_Abaxial_L	32500	774.765	277.121	183.242	1.51232	0.680383	17.7964	8	3	L	1
8th_Abaxial_L	34737.7	749.206	249.006	191.008	1.30364	0.777695	38.0946	8	3	L	1
8th_Abaxial_L	26382.3	632.688	217.761	157.124	1.38591	0.828216	14.2148	8	3	L	1
8th_Abaxial_L	36644.6	812.841	279.253	183.975	1.51788	0.696962	14.5514	8	3	L	1
8th_Abaxial_L	19069	597.815	230.988	123.071	1.87687	0.670508	17.0708	8	3	L	1
8th_Abaxial_L	32003.8	799.179	269.258	192.155	1.40126	0.629684	21.7863	8	3	L	1
8th_Abaxial_L	27209.4	685.864	239.969	169.426	1.41637	0.726862	27.5605	8	3	L	1
8th_Abaxial_L	20671.1	628.687	240.765	149.748	1.6078	0.65721	36.2382	8	3	L	1
8th_Abaxial_L	30356.8	729.96	272.217	160.414	1.69697	0.715925	40.1072	8	3	L	1
8th_Abaxial_L	3818.53	292.231	119.387	44.3393	2.69258	0.561891	19.9331	8	3	L	1
8th_Abaxial_L	45768	874.547	291.28	218.367	1.3339	0.751979	28.1799	8	3	L	1
8th_Abaxial_L	8414.46	402.818	147.121	73.5605	2	0.651655	50.1284	8	3	L	1
8th_Abaxial_L	10278.8	417.135	148.353	103.118	1.43867	0.742334	14.0911	8	3	L	1
8th_Abaxial_L	43828	943.275	357.858	199.148	1.79695	0.618991	35.9078	8	3	L	1
8th_Abaxial_L	13409.7	483.189	177.703	100.847	1.76211	0.721765	21.3227	8	3	L	1
8th_Abaxial_L	33629.5	759.303	275.71	194.841	1.41505	0.732994	45.8263	8	3	L	1
8th_Abaxial_L	12355.9	473.748	181.323	105.25	1.72279	0.691813	28.8998	8	3	L	1
8th_Abaxial_L	11668.2	492.103	188.116	83.2072	2.26081	0.605484	26.4253	8	3	L	1
8th_Abaxial_L	46181.5	874.637	292.066	226.275	1.29076	0.758616	32.4564	8	3	L	1
8th_Abaxial_L	11583.2	540.547	162.637	118.673	1.37047	0.498161	40.7363	8	3	L	1
8th_Abaxial_L	4600.66	291.267	112.225	59.3363	1.89134	0.681472	19.1824	8	3	L	1
8th_Abaxial_L	10897.9	450.735	162.244	96.5374	1.68064	0.674079	38.451	8	3	L	1
8th_Abaxial_L	21120	640.11	213.11	133.373	1.59785	0.647731	37.6329	8	3	L	1
8th_Abaxial_L	11155.5	623.993	189.143	136.525	1.38541	0.360031	4.4202	8	3	L	1
8th_Abaxial_L	50219.8	985.661	324.911	251.996	1.28935	0.649575	79.1822	8	3	L	1
8th_Abaxial_L	52705.6	1001.07	321.364	282.91	1.13593	0.660902	21.3677	8	3	L	1
8th_Abaxial_L	40614.4	814.023	272.677	235.275	1.15897	0.770222	14.3006	8	3	L	1
8th_Abaxial_L	36207.5	987.409	350.27	151.396	2.31361	0.466674	24.2259	8	3	L	1
8th_Abaxial_L	36408.3	789.556	288.419	149.748	1.92603	0.733912	19.3358	8	3	L	1
8th_Abaxial_L	34851.1	730.013	252.268	175.347	1.43867	0.821798	31.4412	8	3	L	1
8th_Abaxial_L	33520.8	720.609	237.832	208.265	1.14197	0.811194	34.121	8	3	L	1
8th_Abaxial_L	43735.8	936.908	305.618	265.538	1.15094	0.626114	45.285	8	3	L	1
8th_Abaxial_L	14378.5	537.473	186.057	98.4281	1.89028	0.625477	36.1228	8	3	L	1
8th_Abaxial_L	41989.6	841.783	271.173	215.755	1.25686	0.744648	81.6071	8	3	L	1
8th_Abaxial_L	11169.7	449.899	173.709	109.151	1.59145	0.693459	9.09001	8	3	L	1
8th_Abaxial_L	26382.3	719.208	262.207	137.232	1.91068	0.640935	36.8458	8	3	L	1
8th_Abaxial_L	28825.6	662.558	218.649	193.881	1.12775	0.825165	16.1854	8	3	L	1
8th_Abaxial_L	45160.7	856.01	299.164	199.835	1.49706	0.774485	25.1209	8	3	L	1
8th_Abaxial_L	20177.2	620.391	232.761	135.063	1.72335	0.65878	54.0877	8	3	L	1
8th_Abaxial_L	31231.1	689.21	216.804	204.163	1.06191	0.826217	24.3106	8	3	L	1
8th_Abaxial_L	18981.6	587.409	227.795	124.976	1.8227	0.691291	10.2459	8	3	L	1
8th_Abaxial_L	16439	658.029	237.395	94.9082	2.50131	0.477085	83.1566	8	3	L	1
8th_Abaxial_L	52162.1	906.473	300.488	247.864	1.21231	0.797728	25.9294	8	3	L	1
8th_Abaxial_L	49770.8	907.528	297.509	258.623	1.15036	0.759389	1.11312	8	3	L	1
8th_Abaxial_L	11358.7	452.445	151.676	105.002	1.4445	0.697278	36.0834	8	3	L	1
8th_Abaxial_L	61975.4	1035.2	328.743	284.725	1.1546	0.726746	16.6371	8	3	L	1
8th_Abaxial_L	20805.8	565.489	185.242	155.674	1.18994	0.817609	7.59177	8	3	L	1
8th_Abaxial_L	28362.5	721.137	267.771	149.558	1.79041	0.68536	15.2606	8	3	L	1
8th_Abaxial_L	16462.7	550.516	213.631	112.225	1.90359	0.682605	22.6566	8	3	L	1
8th_Abaxial_L	17691.4	599.835	205.225	115.238	1.78088	0.617887	28.9258	8	3	L	1
8th_Abaxial_L	42630	852.189	288.287	232.619	1.23931	0.737654	46.5844	8	3	L	1
8th_Abaxial_L	13939	534.18	181.74	124.844	1.45574	0.613857	32.1889	8	3	L	1
8th_Abaxial_L	22251.9	593.686	205.88	154.21	1.33506	0.793348	28.8198	8	3	L	1
8th_Abaxial_L	39886.6	866.687	309.315	204.764	1.51059	0.667286	48.0967	8	3	L	1
8th_Abaxial_L	39406.9	793.43	256.264	224.619	1.14088	0.78662	7.68248	8	3	L	1
8th_Abaxial_L	27814.3	705.546	247.721	152.639	1.62292	0.702145	59.3746	8	3	L	1
9th_Abaxial_L	28345.9	685.209	251.442	168.236	1.49458	0.758674	37.8472	9	3	L	1
9th_Abaxial_L	16854.9	561.759	209.261	110.955	1.886	0.671176	20.6971	9	3	L	1
9th_Abaxial_L	34085.5	1014.11	300.7	162.448	1.85105	0.416492	40.8333	9	3	L	1
9th_Abaxial_L	18497.2	640.238	219.727	121.525	1.80807	0.567063	57.3863	9	3	L	1
9th_Abaxial_L	53341.2	951.662	313.436	270.615	1.15823	0.740129	15.2132	9	3	L	1
9th_Abaxial_L	36989.6	768.744	272.434	209.261	1.30189	0.786549	26.559	9	3	L	1
9th_Abaxial_L	35876.7	781.569	251.508	199.835	1.25858	0.738052	41.2469	9	3	L	1
9th_Abaxial_L	35453.7	862.596	289.62	157.875	1.8345	0.598766	82.7099	9	3	L	1
9th_Abaxial_L	46434.3	853.244	278.753	243.099	1.14666	0.801497	22.017	9	3	L	1
9th_Abaxial_L	38709.8	925.138	358.274	157.5	2.27475	0.568353	32.1143	9	3	L	1
9th_Abaxial_L	62311	975.33	316.474	302.557	1.046	0.823135	7.11759	9	3	L	1
9th_Abaxial_L	41283.1	953.681	335.797	158.696	2.11598	0.570395	40.2342	9	3	L	1
9th_Abaxial_L	91179.1	1394.23	521.581	255.534	2.04114	0.589437	131.153	9	3	L	1
9th_Abaxial_L	75070.9	1150.48	378.816	271.565	1.39494	0.712728	73.7682	9	3	L	1
9th_Abaxial_L	19369.1	755.301	277.044	130.036	2.13052	0.426657	31.2527	9	3	L	1
9th_Abaxial_L	16765.1	543.622	210.14	109.928	1.91162	0.712891	33.3073	9	3	L	1
9th_Abaxial_L	15229.2	605.546	200.908	149.606	1.34292	0.521906	32.5324	9	3	L	1
9th_Abaxial_L	36479.2	793.648	284.857	171.794	1.65813	0.727778	18.5448	9	3	L	1
9th_Abaxial_L	28828	1083.51	440.361	92.6913	4.75083	0.308571	96.444	9	3	L	1
9th_Abaxial_L	33043.5	722.41	238.339	202.688	1.17589	0.795661	20.9182	9	3	L	1
9th_Abaxial_L	43863.4	844.549	284.816	230.476	1.23577	0.772793	47.1881	9	3	L	1
9th_Abaxial_L	64881.9	2047.73	498.817	257.68	1.9358	0.194441	96.0307	9	3	L	1
9th_Abaxial_L	30874.3	701.726	244.118	162.637	1.501	0.787901	45.1629	9	3	L	1
9th_Abaxial_L	25961.7	859.83	251.31	204.787	1.22718	0.441284	3.53938	9	3	L	1
9th_Abaxial_L	11876.2	467.071	183.898	89.7908	2.04807	0.684101	24.5521	9	3	L	1
9th_Abaxial_L	54964.6	925.048	303.703	254.422	1.1937	0.807169	23.8854	9	3	L	1
9th_Abaxial_L	6843.1	363.906	144.545	66.5089	2.17331	0.649357	4.1361	9	3	L	1
9th_Abaxial_L	52261.3	1122.19	408.007	185.408	2.20059	0.521502	145.537	9	3	L	1
9th_Abaxial_L	15002.4	556.047	201.987	100.094	2.01796	0.609742	29.3662	9	3	L	1
9th_Abaxial_L	34853.5	770.364	264.468	222.94	1.18627	0.738013	29.2167	9	3	L	1
9th_Abaxial_L	24276.9	671.728	246.43	157.064	1.56898	0.676109	26.1252	9	3	L	1
9th_Abaxial_L	40307.2	804.71	264.361	242.623	1.0896	0.782193	24.7725	9	3	L	1
9th_Abaxial_L	19187.1	612.351	232.944	98.5001	2.36491	0.643013	59.0195	9	3	L	1
9th_Abaxial_L	29350.2	694.304	248.34	180.12	1.37875	0.765106	15.4838	9	3	L	1
9th_Abaxial_L	34922	761.631	281.511	173.872	1.61907	0.756519	16.5282	9	3	L	1
9th_Abaxial_L	71538.3	1064.8	344.605	311.447	1.10646	0.792895	28.6389	9	3	L	1
9th_Abaxial_L	26526.5	775.074	290.337	144.103	2.01479	0.554885	42.4979	9	3	L	1
9th_Abaxial_L	60141.8	1054.83	386.107	196.195	1.96798	0.679241	41.1563	9	3	L	1
9th_Abaxial_L	86207.5	1224.79	380.534	357.138	1.06551	0.722155	47.8929	9	3	L	1
9th_Abaxial_L	48837.4	913.458	320.893	198.291	1.61829	0.735504	45.5919	9	3	L	1
9th_Abaxial_L	86800.6	1369.29	512.716	247.95	2.06782	0.581759	68.3372	9	3	L	1
9th_Abaxial_L	34699.9	850.697	303.298	158.576	1.91263	0.602543	82.3965	9	3	L	1
9th_Abaxial_L	65274.1	1056.76	375.659	284.617	1.31988	0.734516	30.2175	9	3	L	1
9th_Abaxial_L	25423	627.285	211.239	173.273	1.21911	0.811906	21.578	9	3	L	1
9th_Abaxial_L	37533.1	750.298	241.764	216.978	1.11423	0.837831	16.3081	9	3	L	1
9th_Abaxial_L	19829.9	593.776	205.604	160.399	1.28183	0.70678	35.0257	9	3	L	1
9th_Abaxial_L	15545.8	585.299	207.663	103.095	2.01429	0.570254	60.9143	9	3	L	1
9th_Abaxial_L	26150.8	637.345	219.479	160.355	1.36871	0.808993	24.7975	9	3	L	1
9th_Abaxial_L	38026.9	783.242	264.682	190.872	1.3867	0.778949	67.1412	9	3	L	1
9th_Abaxial_L	12313.3	465.489	173.396	92.2313	1.88001	0.714112	17.9285	9	3	L	1
9th_Abaxial_L	38627.1	1138.45	435.092	130.67	3.3297	0.374517	129.729	9	3	L	1
9th_Abaxial_L	89822.8	1767.63	597.162	221.377	2.69749	0.361255	50.5654	9	3	L	1
9th_Abaxial_L	62568.5	1231.12	407.05	239.496	1.69961	0.518757	73.661	9	3	L	1
9th_Abaxial_L	8913.04	371.547	129.307	100.142	1.29124	0.81135	21.4196	9	3	L	1
9th_Abaxial_L	20363.9	705.946	246.142	120.999	2.03424	0.513485	55.5767	9	3	L	1
9th_Abaxial_L	16011.3	563.032	192.093	122.223	1.57166	0.634703	41.7628	9	3	L	1
9th_Abaxial_L	36609.2	877.53	334.168	180.173	1.85471	0.597414	17.0203	9	3	L	1
9th_Abaxial_L	14007.6	600.362	221.377	84.5593	2.618	0.488367	49.5085	9	3	L	1
9th_Abaxial_L	14723.5	515.734	189.829	112.729	1.68393	0.695618	25.9073	9	3	L	1
9th_Abaxial_L	16070.4	560.704	221.665	100.847	2.19803	0.642347	6.90045	9	3	L	1
9th_Abaxial_L	50432.4	1053.43	386.352	213.94	1.80589	0.5711	46.8542	9	3	L	1
9th_Abaxial_L	72471.6	1140.96	398.206	279.895	1.4227	0.699577	40.5863	9	3	L	1
9th_Abaxial_L	14217.9	541.512	166.727	161.88	1.02994	0.609296	15.4025	9	3	L	1
9th_Abaxial_L	27275.5	853.553	256.752	139.571	1.83957	0.470459	45.6005	9	3	L	1
9th_Abaxial_L	30529.3	711.477	269.513	156.763	1.71924	0.757889	10.841	9	3	L	1
9th_Abaxial_L	41157.8	937.564	340.306	189.742	1.79352	0.588384	90.3248	9	3	L	1
9th_Abaxial_L	23390.8	625.357	199.539	162.594	1.22722	0.751623	22.9016	9	3	L	1
9th_Abaxial_L	37197.5	756.447	245.373	220.027	1.11519	0.816897	14.2846	9	3	L	1
9th_Abaxial_L	39990.5	807.438	279.456	193.82	1.44183	0.770813	5.04185	9	3	L	1
9th_Abaxial_L	38454.6	802.781	272.087	203.862	1.33466	0.749833	35.4154	9	3	L	1
9th_Abaxial_L	36361.1	767.998	254.728	178.274	1.42886	0.774686	14.0449	9	3	L	1
9th_Abaxial_L	15789.2	558.685	191.724	115.953	1.65346	0.635678	40.4527	9	3	L	1
9th_Abaxial_L	74593.6	1297.18	413.444	262.675	1.57397	0.557075	76.2287	9	3	L	1
9th_Abaxial_L	30888.5	748.06	267.144	159.216	1.67787	0.693639	59.2427	9	3	L	1
9th_Abaxial_L	42327.5	909.02	364.861	181.623	2.0089	0.643703	26.4123	9	3	L	1
9th_Abaxial_L	31769.8	942.748	360.824	137.799	2.61847	0.449194	15.6019	9	3	L	1
10th_Abaxial_L	72897	1462.39	542.525	248.892	2.17976	0.428343	121.879	10	3	L	1
10th_Abaxial_L	39841.7	845.913	298.468	195.374	1.52767	0.699675	42.7734	10	3	L	1
10th_Abaxial_L	45940.5	875.82	299.29	221.697	1.35	0.752619	10.1464	10	3	L	1
10th_Abaxial_L	48478.3	1481.71	332.068	242.438	1.36971	0.277478	80.4699	10	3	L	1
10th_Abaxial_L	81025.5	1206.87	413.986	261.349	1.58404	0.699051	9.48226	10	3	L	1
10th_Abaxial_L	13237.2	492.412	184.936	91.4337	2.02263	0.68604	14.4535	10	3	L	1
10th_Abaxial_L	45255.2	845.822	280.098	232.233	1.20611	0.794914	13.7099	10	3	L	1
10th_Abaxial_L	87086.5	1276.53	430.77	251.508	1.71275	0.671583	91.3345	10	3	L	1
10th_Abaxial_L	43374.3	1143.33	381.65	237.763	1.60517	0.416966	64.8979	10	3	L	1
10th_Abaxial_L	10661.6	416.389	144.871	110.848	1.30693	0.772741	3.76618	10	3	L	1
10th_Abaxial_L	13948.5	497.725	190.909	117.833	1.62016	0.707553	14.9419	10	3	L	1
10th_Abaxial_L	7937.15	414.37	164.213	72.2642	2.2724	0.580895	9.47588	10	3	L	1
10th_Abaxial_L	101009	1777.25	422.349	363.817	1.16088	0.401857	82.6684	10	3	L	1
10th_Abaxial_L	28154.5	814.732	290.565	151.894	1.91295	0.533002	57.8705	10	3	L	1
10th_Abaxial_L	25245.7	630.669	199.479	181.571	1.09863	0.797619	15.668	10	3	L	1
10th_Abaxial_L	20408.8	669.272	239.19	151.271	1.5812	0.572561	12.4345	10	3	L	1
10th_Abaxial_L	43738.2	979.912	314.046	245.998	1.27662	0.572396	32.8716	10	3	L	1
10th_Abaxial_L	40382.8	841.037	296.522	185.739	1.59644	0.717424	70.0043	10	3	L	1
10th_Abaxial_L	67996.2	1168.8	395.688	238.774	1.65716	0.625484	75.971	10	3	L	1
10th_Abaxial_L	18317.6	601.289	228.922	111.21	2.05847	0.636666	18.9477	10	3	L	1
10th_Abaxial_L	31377.6	828.084	281.452	183.242	1.53596	0.575017	21.701	10	3	L	1
10th_Abaxial_L	20815.2	579.15	204.914	147.858	1.38588	0.779845	11.6798	10	3	L	1
10th_Abaxial_L	10713.6	414.151	140.819	110.078	1.27926	0.784924	25.584	10	3	L	1
10th_Abaxial_L	11389.4	419.991	149.748	109.67	1.36545	0.811392	11.966	10	3	L	1
10th_Abaxial_L	24059.5	819.117	298.872	151.863	1.96803	0.450614	43.1765	10	3	L	1
10th_Abaxial_L	22117.2	787.809	278.057	156.537	1.7763	0.447815	61.9414	10	3	L	1
10th_Abaxial_L	10645.1	424.43	149.179	99.0026	1.50682	0.742588	24.8187	10	3	L	1
10th_Abaxial_L	39206	828.74	311.849	173.11	1.80145	0.717342	4.48197	10	3	L	1
10th_Abaxial_L	56009	1000.32	327.807	268.441	1.22115	0.703373	36.4997	10	3	L	1
10th_Abaxial_L	32277.9	697.996	229.747	188.216	1.22065	0.832547	35.503	10	3	L	1
10th_Abaxial_L	26999.1	715.824	241.735	177.357	1.36298	0.662133	21.9782	10	3	L	1
10th_Abaxial_L	44723.5	886.844	275.813	248.331	1.11067	0.714581	27.3567	10	3	L	1
10th_Abaxial_L	13551.5	487.1	182.725	97.0744	1.88232	0.71773	31.0852	10	3	L	1
10th_Abaxial_L	60602.6	1030.19	360.909	239.288	1.50826	0.717567	23.4594	10	3	L	1
10th_Abaxial_L	72490.5	1283.13	433.956	228.675	1.8977	0.553287	138.254	10	3	L	1
10th_Abaxial_L	72062.9	1243.42	412.202	293.116	1.40628	0.585715	48.9411	10	3	L	1
10th_Abaxial_L	14373.8	548.407	211.753	92.1288	2.29845	0.600588	33.4446	10	3	L	1
10th_Abaxial_L	60966.4	1201.56	441.176	204.452	2.15785	0.530652	95.2119	10	3	L	1
[truncated: 5,654 more rows]

## Sheet: Stomata raw data
Leaf position	Area size	Perimeter length	Length	Width	LWR	Circularity	IS and CG	Leaf position by number	Group	R or L	Leaf sample number
1st_Abaxial_R	1876.29	166.555	57.9434	45.8646	1.26336	0.849951	2.50671	1	1	R	1
1st_Abaxial_R	1134.43	129.754	44.3764	38.7032	1.14658	0.846726	3.69704	1	1	R	1
1st_Abaxial_R	964.618	119.056	39.3976	35.3005	1.11606	0.855185	1.27187	1	1	R	1
1st_Abaxial_R	1219.65	134.3	42.8817	42.8817	1	0.84976	1.21761	1	1	R	1
1st_Abaxial_R	1059.53	125.989	43.8642	38.1825	1.14881	0.838803	0.923301	1	1	R	1
1st_Abaxial_R	508.135	86.021	27.7422	25.2314	1.09951	0.862939	4.98798	1	1	R	1
1st_Abaxial_R	1189.95	134.851	48.2386	36.1678	1.33374	0.8223	3.6916	1	1	R	1
1st_Abaxial_R	772.211	114.511	44.2015	24.1059	1.83364	0.740035	8.29951	1	1	R	1
1st_Abaxial_R	1266.14	141.118	46.3686	37.0148	1.25271	0.798965	4.24201	1	1	R	1
1st_Abaxial_R	1160.25	130.857	45.3692	33.1304	1.36941	0.851466	1.55746	1	1	R	1
1st_Abaxial_R	1339.1	141.784	50.6798	38.6029	1.31285	0.837089	4.00784	1	1	R	1
1st_Abaxial_R	960.098	117.059	40.1765	32.5603	1.23391	0.880468	4.78321	1	1	R	1
1st_Abaxial_R	568.182	94.4462	32.7186	23.0096	1.42195	0.800438	3.14694	1	1	R	1
1st_Abaxial_R	686.338	100.599	33.7865	26.6016	1.27009	0.852241	5.78255	1	1	R	1
1st_Abaxial_R	768.982	108.748	37.5172	27.7422	1.35235	0.817112	6.58012	1	1	R	1
1st_Abaxial_R	1140.88	134.851	49.3894	31.0375	1.59128	0.788391	1.80472	1	1	R	1
1st_Abaxial_R	942.02	119.722	39.2498	32.0809	1.22346	0.82589	9.71873	1	1	R	1
1st_Abaxial_R	869.706	113.455	40.9722	28.6805	1.42857	0.849049	4.02013	1	1	R	1
1st_Abaxial_R	775.439	109.3	35.3005	29.6327	1.19127	0.815679	3.8183	1	1	R	1
1st_Abaxial_R	605.63	96.719	37.2235	23.0096	1.61774	0.813568	2.32975	1	1	R	1
1st_Abaxial_R	883.264	112.238	38.8364	30.1939	1.28623	0.881089	6.25872	1	1	R	1
2nd_Abaxial_R	1027.89	122.822	42.1681	30.5975	1.37816	0.856261	5.14665	2	1	R	1
2nd_Abaxial_R	1164.77	138.959	50.6798	36.9973	1.36982	0.75801	0.884313	2	1	R	1
2nd_Abaxial_R	2101.63	176.083	58.1769	49.9225	1.16535	0.851783	4.147	2	1	R	1
2nd_Abaxial_R	874.225	119.056	44.782	26.8191	1.66978	0.775048	3.2414	2	1	R	1
2nd_Abaxial_R	1376.55	146.491	45.7378	43.1968	1.05882	0.806088	0.649841	2	1	R	1
2nd_Abaxial_R	1964.1	175.646	58.2102	52.5315	1.1081	0.800013	4.77506	2	1	R	1
2nd_Abaxial_R	1277.12	143.115	51.4511	36.9973	1.39067	0.783558	1.96846	2	1	R	1
2nd_Abaxial_R	1302.3	140.728	48.956	37.7745	1.29601	0.826341	1.53137	2	1	R	1
2nd_Abaxial_R	1272.6	139.948	44.3764	40.3049	1.10102	0.816521	6.60997	2	1	R	1
2nd_Abaxial_R	1322.31	149.933	52.0499	38.1825	1.36319	0.739179	3.935	2	1	R	1
2nd_Abaxial_R	680.527	105.81	38.1825	24.3192	1.57005	0.76384	4.31755	2	1	R	1
2nd_Abaxial_R	794.809	107.027	36.875	30.258	1.21868	0.871938	2.96721	2	1	R	1
2nd_Abaxial_R	520.403	95.3876	37.8428	20.9535	1.80604	0.718729	2.53264	2	1	R	1
2nd_Abaxial_R	736.054	106.361	37.8257	27.1065	1.39545	0.817621	1.77466	2	1	R	1
2nd_Abaxial_R	1217.72	137.4	49.2322	33.4215	1.47307	0.81056	3.11756	2	1	R	1
2nd_Abaxial_R	800.62	108.796	38.6531	27.4615	1.40754	0.84999	0.888883	2	1	R	1
2nd_Abaxial_R	683.755	106.637	41.907	22.5562	1.8579	0.755604	6.53257	2	1	R	1
2nd_Abaxial_R	952.996	120.778	40.9879	36.9624	1.10891	0.820972	1.92535	2	1	R	1
2nd_Abaxial_R	1111.18	136.411	45.9771	37.1019	1.23921	0.750407	3.71963	2	1	R	1
2nd_Abaxial_R	1231.92	134.024	44.2599	41.0509	1.07817	0.861842	3.50357	2	1	R	1
2nd_Abaxial_R	907.8	115.452	37.3793	32.7186	1.14245	0.855845	5.01222	2	1	R	1
2nd_Abaxial_R	1238.38	134.186	43.7168	38.6364	1.13149	0.864275	6.16783	2	1	R	1
2nd_Abaxial_R	1428.2	146.491	51.0732	40.3049	1.26717	0.836335	1.65776	2	1	R	1
2nd_Abaxial_R	793.518	107.027	34.355	31.8385	1.07904	0.870522	4.16349	2	1	R	1
2nd_Abaxial_R	1098.92	128.309	43.2714	38.1994	1.13278	0.838806	3.38246	2	1	R	1
2nd_Abaxial_R	1486.31	152.367	55.3445	37.3793	1.48062	0.804519	1.85951	2	1	R	1
2nd_Abaxial_R	778.022	108.358	36.5937	28.4091	1.2881	0.832678	8.34903	2	1	R	1
2nd_Abaxial_R	688.275	103.537	35.3005	26.1611	1.34935	0.806825	5.85012	2	1	R	1
2nd_Abaxial_R	1043.39	127.206	46.3826	29.0385	1.59728	0.810293	5.67375	2	1	R	1
2nd_Abaxial_R	565.599	93.1149	32.5603	23.3992	1.39152	0.819748	1.27295	2	1	R	1
2nd_Abaxial_R	1235.8	139.282	46.0192	37.8257	1.21661	0.800504	3.52829	2	1	R	1
2nd_Abaxial_R	1141.53	134.186	51.876	31.0167	1.67252	0.796683	4.22283	2	1	R	1
2nd_Abaxial_R	1465.65	146.262	47.4695	43.9084	1.0811	0.860947	2.83894	2	1	R	1
2nd_Abaxial_R	1369.45	141.669	44.3764	42.7762	1.03741	0.857439	7.40498	2	1	R	1
2nd_Abaxial_R	552.04	92.8392	32.0003	23.728	1.34863	0.804856	3.58504	2	1	R	1
2nd_Abaxial_R	1141.53	130.971	41.6133	40.0316	1.03951	0.836265	4.85332	2	1	R	1
2nd_Abaxial_R	1495.35	152.367	56.2242	33.901	1.65848	0.809411	4.03705	2	1	R	1
2nd_Abaxial_R	1525.7	149.039	46.8535	42.2293	1.1095	0.863134	5.22643	2	1	R	1
2nd_Abaxial_R	1015.62	125.209	40.9722	33.7865	1.21268	0.814092	7.39301	2	1	R	1
2nd_Abaxial_R	949.768	117.449	37.8257	36.2569	1.04327	0.86522	1.27047	2	1	R	1
2nd_Abaxial_R	1503.74	149.039	47.7949	45.2552	1.05612	0.850715	3.16034	2	1	R	1
2nd_Abaxial_R	1669.68	157.074	52.3838	43.017	1.21775	0.850419	5.51538	2	1	R	1
2nd_Abaxial_R	807.076	115.062	38.1994	31.5737	1.20985	0.766052	5.19343	2	1	R	1
2nd_Abaxial_R	1902.12	168.438	54.6401	47.4559	1.15139	0.842495	2.60699	2	1	R	1
2nd_Abaxial_R	1337.16	142.059	47.306	41.1922	1.14842	0.832636	1.87529	2	1	R	1
2nd_Abaxial_R	460.356	83.7483	29.6327	21.4409	1.38207	0.824807	5.43335	2	1	R	1
2nd_Abaxial_R	720.558	105.81	34.7846	29.1051	1.19514	0.808772	6.2323	2	1	R	1
2nd_Abaxial_R	394.499	75.9887	24.478	23.0096	1.06382	0.858534	1.0681	2	1	R	1
2nd_Abaxial_R	537.836	90.9564	34.6358	24.1594	1.43363	0.816945	1.71268	2	1	R	1
2nd_Abaxial_R	446.152	82.2554	29.0385	22.4126	1.29563	0.828635	3.58073	2	1	R	1
2nd_Abaxial_R	1103.43	129.364	42.7762	35.5011	1.20493	0.828567	5.03837	2	1	R	1
2nd_Abaxial_R	1086.65	128.033	46.3686	30.9124	1.5	0.833019	2.68425	2	1	R	1
3rd_Abaxial_R	1061.47	123.763	40.9722	35.935	1.14017	0.870829	1.31587	3	1	R	1
3rd_Abaxial_R	1815.6	167.107	56.2701	41.8145	1.34571	0.817039	3.46761	3	1	R	1
3rd_Abaxial_R	636.622	101.654	34.0909	28.4091	1.2	0.774175	5.38237	3	1	R	1
3rd_Abaxial_R	1051.14	126.816	45.2552	35.0987	1.28937	0.821337	5.55485	3	1	R	1
3rd_Abaxial_R	1073.09	123.992	43.5095	35.5011	1.22558	0.877123	0.911324	3	1	R	1
3rd_Abaxial_R	883.264	119.285	39.7727	38.1825	1.04165	0.780065	3.18476	3	1	R	1
3rd_Abaxial_R	1096.33	134.965	46.7155	31.4303	1.48632	0.756323	12.3682	3	1	R	1
3rd_Abaxial_R	590.134	98.9917	39.7727	22.7273	1.75	0.756769	4.36228	3	1	R	1
3rd_Abaxial_R	1140.24	131.751	46.3826	34.6917	1.33699	0.825459	3.81551	3	1	R	1
3rd_Abaxial_R	909.091	118.115	38.8696	33.1888	1.17117	0.818856	4.92206	3	1	R	1
3rd_Abaxial_R	819.99	114.901	43.1968	27.7422	1.55708	0.780499	1.85844	3	1	R	1
3rd_Abaxial_R	719.267	103.927	35.6825	31.5942	1.1294	0.836839	1.99857	3	1	R	1
3rd_Abaxial_R	798.683	113.845	40.5604	24.2927	1.66965	0.774381	1.24283	3	1	R	1
3rd_Abaxial_R	455.837	82.5312	28.6805	23.0096	1.24646	0.840976	2.03746	3	1	R	1
3rd_Abaxial_R	807.722	110.631	38.0979	28.748	1.32524	0.829311	2.83412	3	1	R	1
3rd_Abaxial_R	1770.4	165.062	57.91	37.7745	1.53304	0.816556	5.32949	3	1	R	1
3rd_Abaxial_R	639.205	97.2704	32.7974	25.9131	1.26567	0.848962	1.86983	3	1	R	1
3rd_Abaxial_R	1392.69	143.942	47.046	41.3643	1.13736	0.844674	3.17576	3	1	R	1
3rd_Abaxial_R	1198.35	133.796	44.3764	37.4828	1.18392	0.841219	1.01258	3	1	R	1
3rd_Abaxial_R	500.387	91.8978	34.0909	21.8288	1.56174	0.744571	2.87689	3	1	R	1
3rd_Abaxial_R	1374.61	142.449	48.4523	43.6577	1.10982	0.851275	1.52654	3	1	R	1
3rd_Abaxial_R	1185.43	134.575	45.6388	35.935	1.27004	0.822537	3.69919	3	1	R	1
3rd_Abaxial_R	1346.85	141.004	46.7155	40.3049	1.15905	0.851271	3.13835	3	1	R	1
3rd_Abaxial_R	1229.34	135.745	45.4119	38.7865	1.17082	0.838363	1.30978	3	1	R	1
3rd_Abaxial_R	504.907	92.4019	31.2655	20.4861	1.52618	0.74312	4.42177	3	1	R	1
3rd_Abaxial_R	557.206	98.1645	33.1304	23.9716	1.38207	0.726635	6.03174	3	1	R	1
3rd_Abaxial_R	559.143	97.4989	39.6426	20.3279	1.95016	0.739151	3.35256	3	1	R	1
3rd_Abaxial_R	1301.01	143.942	51.3506	40.1604	1.27863	0.789067	3.98218	3	1	R	1
3rd_Abaxial_R	577.221	93.8948	34.1098	23.3992	1.45774	0.822752	4.01115	3	1	R	1
3rd_Abaxial_R	425.491	79.9827	28.4772	21.8584	1.3028	0.83581	2.20222	3	1	R	1
3rd_Abaxial_R	723.14	110.745	39.2498	27.0111	1.4531	0.740938	3.98018	3	1	R	1
3rd_Abaxial_R	1157.02	140.291	52.2851	35.3918	1.47732	0.738745	5.43847	3	1	R	1
3rd_Abaxial_R	902.634	114.511	38.8696	29.5017	1.31754	0.865024	3.71242	3	1	R	1
3rd_Abaxial_R	1239.02	138.065	48.5455	34.6917	1.39934	0.816809	0.932645	3	1	R	1
3rd_Abaxial_R	840.651	115.452	38.7032	29.8282	1.29754	0.792539	1.97263	3	1	R	1
3rd_Abaxial_R	1656.77	154.25	48.956	45.3692	1.07906	0.875024	3.20282	3	1	R	1
3rd_Abaxial_R	1214.49	133.52	44.5507	37.2755	1.19517	0.856075	2.29249	3	1	R	1
3rd_Abaxial_R	1631.59	156.799	58.2102	39.5774	1.47079	0.833941	4.22641	3	1	R	1
3rd_Abaxial_R	2035.12	176.977	59.0581	53.4212	1.10552	0.816517	2.05768	3	1	R	1
3rd_Abaxial_R	1053.72	126.977	41.3643	35.2822	1.17238	0.821262	1.37022	3	1	R	1
3rd_Abaxial_R	493.931	89.0736	33.1304	21.4409	1.5452	0.782308	5.93034	3	1	R	1
3rd_Abaxial_R	1884.04	169.218	57.5072	50.2319	1.14483	0.826814	2.96917	3	1	R	1
3rd_Abaxial_R	352.531	78.3756	30.9124	17.0455	1.81353	0.721182	2.31224	3	1	R	1
3rd_Abaxial_R	1189.31	136.458	51.1364	31.5942	1.61854	0.80261	8.44927	3	1	R	1
3rd_Abaxial_R	976.885	121.443	41.907	37.1019	1.12951	0.832351	2.54579	3	1	R	1
3rd_Abaxial_R	1099.56	128.423	44.9546	33.7865	1.33055	0.837807	0.822466	3	1	R	1
3rd_Abaxial_R	617.898	100.989	36.6466	22.4126	1.63509	0.761344	9.50657	3	1	R	1
3rd_Abaxial_R	648.889	98.326	34.6172	25.9629	1.33333	0.843419	2.72797	3	1	R	1
3rd_Abaxial_R	616.606	104.203	39.6915	20.8918	1.89986	0.713607	6.20273	3	1	R	1
3rd_Abaxial_R	537.19	89.3493	30.9124	21.561	1.43372	0.845581	5.20515	3	1	R	1
3rd_Abaxial_R	415.806	82.5312	30.0224	18.3233	1.63848	0.767122	3.24843	3	1	R	1
3rd_Abaxial_R	1499.87	153.974	57.192	34.1855	1.67299	0.794999	5.6937	3	1	R	1
3rd_Abaxial_R	1184.14	131.361	43.8937	36.717	1.19546	0.86234	3.77264	3	1	R	1
3rd_Abaxial_R	794.809	109.851	36.1142	31.4303	1.14903	0.827681	3.23735	3	1	R	1
3rd_Abaxial_R	1286.8	138.065	48.3456	36.1142	1.33869	0.848306	4.05649	3	1	R	1
3rd_Abaxial_R	1427.56	147.318	51.9257	39.6915	1.30823	0.826596	4.86301	3	1	R	1
3rd_Abaxial_R	891.658	115.728	37.4828	31.6962	1.18256	0.836626	1.78635	3	1	R	1
3rd_Abaxial_R	1160.9	130.81	42.2752	39.7727	1.06292	0.852556	4.93965	3	1	R	1
3rd_Abaxial_R	630.165	95.7776	31.2035	28.6805	1.08797	0.86325	1.00739	3	1	R	1
3rd_Abaxial_R	1780.73	170.482	62.7577	36.2569	1.73092	0.769929	7.61262	3	1	R	1
3rd_Abaxial_R	1168.65	134.737	49.5069	31.2035	1.58658	0.808946	2.28604	3	1	R	1
3rd_Abaxial_R	1007.88	121.605	40.6081	33.4215	1.21503	0.856478	0.611779	3	1	R	1
3rd_Abaxial_R	1029.18	134.737	49.2322	26.6016	1.85072	0.712409	8.1333	3	1	R	1
3rd_Abaxial_R	596.591	92.1735	29.6327	28.0661	1.05582	0.882418	2.36586	3	1	R	1
3rd_Abaxial_R	1017.56	124.153	41.3643	35.2456	1.1736	0.829573	5.25343	3	1	R	1
3rd_Abaxial_R	578.512	94.0563	33.1304	23.9716	1.38207	0.821763	2.6422	3	1	R	1
3rd_Abaxial_R	631.457	97.1089	31.5942	30.7029	1.02903	0.841463	1.66769	3	1	R	1
3rd_Abaxial_R	878.745	115.566	42.0608	33.1888	1.26732	0.826816	2.96494	3	1	R	1
3rd_Abaxial_R	1370.09	145.939	48.1582	39.9024	1.2069	0.808382	7.42352	3	1	R	1
3rd_Abaxial_R	659.866	99.9331	35.3918	26.5287	1.3341	0.830322	1.18507	3	1	R	1
3rd_Abaxial_R	457.128	82.5312	28.0661	25.5366	1.09905	0.843358	3.33554	3	1	R	1
3rd_Abaxial_R	739.282	106.476	37.6375	31.0167	1.21346	0.819446	2.76857	3	1	R	1
3rd_Abaxial_R	440.987	84.6897	30.9124	17.9675	1.72046	0.772635	8.64541	3	1	R	1
3rd_Abaxial_R	590.78	96.6048	37.5172	21.1376	1.7749	0.795497	2.32636	3	1	R	1
3rd_Abaxial_R	642.433	97.3846	33.1304	25.9629	1.27607	0.851249	5.17729	3	1	R	1
3rd_Abaxial_R	1051.78	125.599	41.8145	35.3918	1.18147	0.837847	1.94146	3	1	R	1
3rd_Abaxial_R	1002.07	124.543	40.7351	37.1541	1.09638	0.811833	1.82086	3	1	R	1
3rd_Abaxial_R	1095.04	131.361	43.1968	35.935	1.20208	0.797453	7.87507	3	1	R	1
3rd_Abaxial_R	787.707	112.238	42.0608	27.5085	1.52901	0.785767	5.66368	3	1	R	1
3rd_Abaxial_R	635.331	99.1532	32.7974	27.0111	1.21422	0.812075	1.25607	3	1	R	1
3rd_Abaxial_R	545.584	97.7746	36.717	19.4182	1.89086	0.717165	2.39975	3	1	R	1
3rd_Abaxial_R	941.374	116.784	39.5774	33.901	1.16744	0.867378	1.85796	3	1	R	1
3rd_Abaxial_R	648.244	101.493	36.1678	29.7415	1.21607	0.790819	4.43931	3	1	R	1
3rd_Abaxial_R	615.961	96.329	34.6172	23.4267	1.47768	0.834158	2.49816	3	1	R	1
3rd_Abaxial_R	564.954	93.6191	33.0328	25.7631	1.28217	0.810017	1.78663	3	1	R	1
3rd_Abaxial_R	637.268	98.326	33.5757	25.9629	1.29322	0.828313	2.768	3	1	R	1
3rd_Abaxial_R	544.938	92.5635	34.053	23.8907	1.42537	0.799241	2.03803	3	1	R	1
3rd_Abaxial_R	1043.39	123.373	44.9546	31.6554	1.42012	0.861417	1.52932	3	1	R	1
3rd_Abaxial_R	623.063	97.7746	33.7865	24.0791	1.40315	0.819011	0.863225	3	1	R	1
3rd_Abaxial_R	1101.5	130.581	45.7519	33.901	1.34957	0.811765	0.931672	3	1	R	1
3rd_Abaxial_R	900.697	117.839	40.6875	33.4215	1.21741	0.815097	6.83785	3	1	R	1
3rd_Abaxial_R	692.794	100.047	33.901	30.7029	1.10416	0.869768	3.35945	3	1	R	1
3rd_Abaxial_R	756.069	103.813	33.5564	32.0205	1.04797	0.881595	2.46912	3	1	R	1
3rd_Abaxial_R	1952.48	173.212	60.9095	51.1364	1.19112	0.817789	3.36874	3	1	R	1
3rd_Abaxial_R	1635.46	156.799	50.4371	45.8083	1.10105	0.835921	7.91441	3	1	R	1
3rd_Abaxial_R	1508.91	147.546	48.2252	46.6463	1.03385	0.870999	2.13833	3	1	R	1
3rd_Abaxial_R	872.934	113.731	37.4828	32.7974	1.14286	0.848074	4.47416	3	1	R	1
3rd_Abaxial_R	1073.73	127.871	43.8937	33.1304	1.32488	0.8252	5.2962	3	1	R	1
3rd_Abaxial_R	659.22	100.437	35.6644	26.5043	1.34561	0.821203	1.29556	3	1	R	1
3rd_Abaxial_R	904.571	115.338	40.1604	28.9717	1.3862	0.854491	5.90813	3	1	R	1
3rd_Abaxial_R	659.22	98.326	32.1613	30.5975	1.05111	0.856847	0.306325	3	1	R	1
3rd_Abaxial_R	457.128	84.024	30.9124	20.2324	1.52787	0.813656	0.982253	3	1	R	1
3rd_Abaxial_R	1091.81	128.974	47.0872	28.748	1.63793	0.824805	6.03466	3	1	R	1
3rd_Abaxial_R	931.689	119.332	42.7762	31.4303	1.36099	0.82218	1.86627	3	1	R	1
3rd_Abaxial_R	651.472	106.637	39.184	20.8609	1.87835	0.719928	9.26415	3	1	R	1
3rd_Abaxial_R	1410.77	150.047	52.642	40.3529	1.30454	0.787426	5.72477	3	1	R	1
3rd_Abaxial_R	600.465	96.719	33.5564	24.3988	1.37533	0.80663	3.96815	3	1	R	1
3rd_Abaxial_R	787.061	114.397	43.8642	22.7273	1.93003	0.755774	10.8295	3	1	R	1
3rd_Abaxial_R	799.329	122.66	44.2161	22.8689	1.93346	0.667616	9.6738	3	1	R	1
3rd_Abaxial_R	1049.85	126.264	41.1922	33.5757	1.22685	0.82751	5.22778	3	1	R	1
3rd_Abaxial_R	1319.73	142.725	50.8832	35.0987	1.44972	0.814133	9.44519	3	1	R	1
3rd_Abaxial_R	457.774	89.2351	31.5123	21.3503	1.47596	0.722419	5.19397	3	1	R	1
3rd_Abaxial_R	1009.81	122.042	39.9671	36.3814	1.09856	0.851986	2.68303	3	1	R	1
3rd_Abaxial_R	671.488	104.317	37.2755	30.0009	1.24248	0.775421	1.25103	3	1	R	1
3rd_Abaxial_R	1361.05	146.101	52.3221	36.875	1.41891	0.801274	4.37635	3	1	R	1
4th_Abaxial_R	1091.17	125.485	41.6753	38.1148	1.09342	0.870805	3.94512	4	2	R	1
4th_Abaxial_R	1169.29	131.637	43.8937	37.7745	1.16199	0.847962	3.05631	4	2	R	1
4th_Abaxial_R	926.524	120.112	41.6753	31.5123	1.32251	0.807038	3.01131	4	2	R	1
4th_Abaxial_R	1058.24	134.3	51.4511	27.485	1.87197	0.737298	3.70849	4	2	R	1
4th_Abaxial_R	1031.12	131.637	48.2118	28.7704	1.67574	0.747761	0.318363	4	2	R	1
4th_Abaxial_R	763.171	107.303	38.4521	27.6723	1.38955	0.832934	3.56337	4	2	R	1
4th_Abaxial_R	798.037	108.244	34.5051	32.0003	1.07827	0.855903	3.80326	4	2	R	1
4th_Abaxial_R	654.055	100.989	34.355	24.5833	1.39749	0.805895	9.04254	4	2	R	1
4th_Abaxial_R	947.831	116.394	38.1825	34.0909	1.12002	0.879189	3.03271	4	2	R	1
4th_Abaxial_R	767.045	105.81	35.3918	32.1814	1.09976	0.860951	1.23362	4	2	R	1
4th_Abaxial_R	830.966	115.956	41.6133	33.4215	1.24511	0.776611	2.09012	4	2	R	1
4th_Abaxial_R	807.076	111.297	38.1825	28.4091	1.34402	0.818766	2.52822	4	2	R	1
4th_Abaxial_R	620.48	95.6634	34.053	25.4099	1.34015	0.852014	2.77913	4	2	R	1
4th_Abaxial_R	640.496	102.206	34.1855	27.0111	1.26561	0.770504	0.755364	4	2	R	1
4th_Abaxial_R	1271.95	138.341	44.2015	39.5285	1.11822	0.835177	5.65425	4	2	R	1
4th_Abaxial_R	772.856	114.787	41.3643	28.0661	1.47382	0.7371	4.33126	4	2	R	1
4th_Abaxial_R	467.459	83.4725	27.5085	24.3192	1.13114	0.843074	0.926687	4	2	R	1
4th_Abaxial_R	727.014	108.083	40.9879	26.5287	1.54504	0.782062	5.21298	4	2	R	1
4th_Abaxial_R	1253.87	135.84	44.652	38.8696	1.14876	0.853904	4.93447	4	2	R	1
4th_Abaxial_R	521.694	88.018	29.1273	24.0791	1.20965	0.846219	2.51797	4	2	R	1
4th_Abaxial_R	1698.73	155.467	50.4371	44.652	1.12956	0.883197	3.29809	4	2	R	1
4th_Abaxial_R	553.977	90.2907	32.5008	24.3192	1.33642	0.853917	1.57844	4	2	R	1
4th_Abaxial_R	621.772	98.326	34.053	26.4311	1.28837	0.808172	2.47416	4	2	R	1
4th_Abaxial_R	645.661	98.4402	33.0328	29.8282	1.10744	0.837277	1.59247	4	2	R	1
4th_Abaxial_R	824.509	109.3	36.3103	30.1939	1.20257	0.867296	2.78303	4	2	R	1
4th_Abaxial_R	479.726	86.4109	31.8385	22.0642	1.44299	0.807357	3.88845	4	2	R	1
4th_Abaxial_R	778.667	107.693	35.935	29.8282	1.20473	0.843703	2.30938	4	2	R	1
4th_Abaxial_R	967.846	122.156	44.1284	31.2035	1.41421	0.815051	3.50237	4	2	R	1
4th_Abaxial_R	544.292	90.9564	31.5737	23.9716	1.31713	0.826753	3.61022	4	2	R	1
4th_Abaxial_R	1029.18	126.426	43.8937	33.1304	1.32488	0.809153	1.59274	4	2	R	1
4th_Abaxial_R	639.205	97.1089	36.3814	26.6259	1.36639	0.851788	1.58227	4	2	R	1
4th_Abaxial_R	480.372	88.018	32.7777	18.9129	1.73309	0.779192	6.81511	4	2	R	1
4th_Abaxial_R	941.374	118.666	37.7745	34.1855	1.10499	0.840072	4.77252	4	2	R	1
4th_Abaxial_R	909.091	119.998	42.458	29.5017	1.43917	0.793362	4.61161	4	2	R	1
4th_Abaxial_R	1277.12	134.186	43.4947	40.9722	1.06157	0.891311	1.62074	4	2	R	1
4th_Abaxial_R	804.494	108.244	38.0979	29.8282	1.27724	0.862827	0.583087	4	2	R	1
4th_Abaxial_R	1196.41	133.52	45.2838	34.5051	1.31238	0.843331	3.47884	4	2	R	1
4th_Abaxial_R	1002.71	119.722	40.0316	35.935	1.114	0.8791	2.54232	4	2	R	1
4th_Abaxial_R	1289.39	135.793	46.0473	35.2822	1.30511	0.8787	7.49205	4	2	R	1
4th_Abaxial_R	714.101	100.874	35.6644	27.485	1.2976	0.881875	4.09064	4	2	R	1
4th_Abaxial_R	1741.35	161.895	53.2274	43.8642	1.21346	0.834884	1.80363	4	2	R	1
4th_Abaxial_R	865.832	120.502	44.3764	28.2267	1.57214	0.7493	5.22407	4	2	R	1
4th_Abaxial_R	1121.51	129.364	45.0694	34.355	1.31187	0.842142	8.48646	4	2	R	1
4th_Abaxial_R	1200.28	134.3	46.0192	35.2456	1.30567	0.836264	6.34866	4	2	R	1
4th_Abaxial_R	1028.54	129.754	47.306	28.4999	1.65987	0.767692	3.13883	4	2	R	1
4th_Abaxial_R	1424.33	144.998	48.8768	37.0148	1.32047	0.85133	4.20449	4	2	R	1
4th_Abaxial_R	1202.22	133.473	47.4695	40.2086	1.18058	0.848028	2.90374	4	2	R	1
4th_Abaxial_R	581.741	96.0533	33.1888	27.5085	1.2065	0.792346	6.45294	4	2	R	1
4th_Abaxial_R	1555.4	151.15	51.6889	45.0694	1.14687	0.855527	0.444336	4	2	R	1
4th_Abaxial_R	936.854	117.449	39.1015	35.0066	1.11697	0.853457	3.30405	4	2	R	1
4th_Abaxial_R	793.518	111.572	38.8364	25.5366	1.52081	0.801037	7.02003	4	2	R	1
4th_Abaxial_R	1205.45	133.52	44.2015	36.9624	1.19585	0.849703	4.08691	4	2	R	1
4th_Abaxial_R	1411.42	144.056	46.8535	46.8535	1	0.854673	4.89537	4	2	R	1
4th_Abaxial_R	1446.93	149.267	49.1797	45.1123	1.09016	0.816068	1.28693	4	2	R	1
4th_Abaxial_R	803.848	107.968	36.717	30.5975	1.2	0.866544	3.53162	4	2	R	1
4th_Abaxial_R	782.541	116.232	46.3826	26.5043	1.75	0.727888	3.07748	4	2	R	1
4th_Abaxial_R	1424.33	151.977	49.8448	38.6531	1.28954	0.774929	1.5938	4	2	R	1
4th_Abaxial_R	1306.17	140.338	50.4371	34.6172	1.457	0.833412	4.99131	4	2	R	1
4th_Abaxial_R	1407.54	157.074	51.0479	41.6908	1.22444	0.716903	9.06232	4	2	R	1
4th_Abaxial_R	1770.4	167.268	52.642	50.4371	1.04371	0.795162	7.1977	4	2	R	1
4th_Abaxial_R	239.54	60.4695	23.4267	13.6836	1.71203	0.823218	4.05116	4	2	R	1
4th_Abaxial_R	1106.66	131.913	48.6385	32.5008	1.49653	0.799193	3.60386	4	2	R	1
4th_Abaxial_R	382.877	78.4899	28.0661	18.9129	1.48397	0.780984	2.95714	4	2	R	1
4th_Abaxial_R	1741.35	159.071	52.642	43.2714	1.21655	0.864792	5.7304	4	2	R	1
4th_Abaxial_R	1177.04	134.851	48.956	34.1855	1.43207	0.813377	5.74873	4	2	R	1
4th_Abaxial_R	590.134	106.751	40.6875	22.7273	1.79025	0.650751	9.8429	4	2	R	1
4th_Abaxial_R	435.176	89.7393	34.053	15.2459	2.23358	0.679062	9.9587	4	2	R	1
4th_Abaxial_R	1410.77	141.279	46.8535	38.5862	1.21426	0.888195	6.07582	4	2	R	1
4th_Abaxial_R	573.993	101.379	37.4828	18.7414	2	0.701816	12.1804	4	2	R	1
4th_Abaxial_R	829.029	116.784	45.2552	26.9392	1.6799	0.763864	0.460203	4	2	R	1
4th_Abaxial_R	554.623	99.6574	37.1019	20.9535	1.77068	0.70176	1.04737	4	2	R	1
4th_Abaxial_R	634.039	97.6604	34.7846	26.6259	1.30642	0.83539	1.49657	4	2	R	1
4th_Abaxial_R	200.155	55.0969	20.1043	16.0706	1.251	0.828556	1.26789	4	2	R	1
4th_Abaxial_R	714.747	103.423	35.0803	28.9717	1.21085	0.839708	2.23861	4	2	R	1
4th_Abaxial_R	1622.55	154.526	49.9225	43.017	1.16053	0.853895	5.45827	4	2	R	1
4th_Abaxial_R	1670.33	162.285	51.6889	49.1666	1.0513	0.796988	6.36421	4	2	R	1
4th_Abaxial_R	426.136	80.2584	28.2267	22.5562	1.2514	0.831337	1.39307	4	2	R	1
4th_Abaxial_R	991.736	126.264	44.3764	35.5011	1.25	0.781706	6.46863	4	2	R	1
4th_Abaxial_R	253.745	62.7423	23.4267	14.5526	1.6098	0.810003	2.05188	4	2	R	1
4th_Abaxial_R	442.278	86.4109	33.0328	20.1043	1.64307	0.744334	6.90212	4	2	R	1
4th_Abaxial_R	1952.48	170.939	59.6564	46.7155	1.27702	0.839679	1.67651	4	2	R	1
4th_Abaxial_R	576.575	92.8392	31.0167	25.938	1.1958	0.840627	3.18571	4	2	R	1
4th_Abaxial_R	862.603	114.901	37.1019	33.901	1.09442	0.82106	2.04948	4	2	R	1
4th_Abaxial_R	814.824	109.804	36.3814	36.3814	1	0.849256	2.90645	4	2	R	1
4th_Abaxial_R	615.315	96.4432	33.5757	24.9224	1.34721	0.831311	5.37459	4	2	R	1
4th_Abaxial_R	584.323	96.4432	36.6466	23.3992	1.56615	0.789441	3.42801	4	2	R	1
4th_Abaxial_R	845.816	114.901	37.979	31.5942	1.20209	0.805081	4.18554	4	2	R	1
4th_Abaxial_R	508.781	89.3493	30.5975	28.0661	1.0902	0.800863	1.029	4	2	R	1
4th_Abaxial_R	1508.26	148.763	50.8832	40.7351	1.24912	0.856438	1.24653	4	2	R	1
4th_Abaxial_R	883.91	114.787	39.5774	30.7029	1.28905	0.843016	2.78399	4	2	R	1
4th_Abaxial_R	583.678	94.8362	32.7777	28.6805	1.14286	0.81552	0.942132	4	2	R	1
4th_Abaxial_R	1304.88	140.338	43.7315	42.7007	1.02414	0.832588	3.41098	4	2	R	1
4th_Abaxial_R	870.351	115.291	41.8145	31.348	1.33388	0.82284	2.03259	4	2	R	1
4th_Abaxial_R	853.564	111.848	35.6644	31.5737	1.12956	0.857409	6.21981	4	2	R	1
4th_Abaxial_R	548.812	93.5049	34.6358	24.1594	1.43363	0.788797	3.55008	4	2	R	1
4th_Abaxial_R	1034.35	125.095	41.3643	35.592	1.16218	0.830615	2.57597	4	2	R	1
4th_Abaxial_R	1367.51	146.88	51.876	35.0987	1.478	0.796549	4.80661	4	2	R	1
4th_Abaxial_R	415.806	78.9271	27.5085	21.8288	1.26019	0.83878	2.8609	4	2	R	1
4th_Abaxial_R	639.85	98.8775	33.901	25.0258	1.35464	0.822419	5.7092	4	2	R	1
4th_Abaxial_R	1810.43	165.614	53.8785	46.2571	1.16476	0.829468	8.62233	4	2	R	1
4th_Abaxial_R	1552.82	151.863	49.2322	43.122	1.1417	0.846106	6.25159	4	2	R	1
4th_Abaxial_R	733.471	110.355	39.7565	27.485	1.44648	0.756844	1.18006	4	2	R	1
4th_Abaxial_R	490.057	86.021	29.8282	21.561	1.38343	0.832237	2.24736	4	2	R	1
4th_Abaxial_R	522.34	94.009	34.053	21.3503	1.59496	0.742718	7.97568	4	2	R	1
4th_Abaxial_R	537.836	90.5665	32.7777	22.0642	1.48556	0.823995	4.69194	4	2	R	1
4th_Abaxial_R	533.316	87.0766	30.5975	25.5366	1.19818	0.883876	1.39018	4	2	R	1
4th_Abaxial_R	684.401	98.9917	33.0328	27.9508	1.18182	0.877653	3.13974	4	2	R	1
4th_Abaxial_R	1783.32	165.452	55.4843	48.2252	1.15053	0.81864	3.40465	4	2	R	1
4th_Abaxial_R	1950.54	177.805	64.3728	44.9546	1.43195	0.775317	2.75328	4	2	R	1
4th_Abaxial_R	931.689	119.171	43.8642	31.5942	1.38836	0.82441	4.8278	4	2	R	1
4th_Abaxial_R	1013.04	123.877	44.8252	31.5737	1.4197	0.829569	3.23385	4	2	R	1
4th_Abaxial_R	673.425	99.6574	34.5051	25.1545	1.37173	0.852079	3.22672	4	2	R	1
4th_Abaxial_R	2313.4	185.013	58.6522	54.5573	1.07506	0.849294	6.91755	4	2	R	1
4th_Abaxial_R	1259.68	147.546	58.2324	29.8282	1.95226	0.727137	0.787784	4	2	R	1
4th_Abaxial_R	748.321	110.631	38.6029	26.5287	1.45514	0.768323	3.48485	4	2	R	1
4th_Abaxial_R	2448.35	192.107	62.0958	55.4843	1.11916	0.833678	5.75295	4	2	R	1
4th_Abaxial_R	2406.38	212.057	67.659	48.3456	1.39949	0.672463	16.5873	4	2	R	1
4th_Abaxial_R	1280.99	138.731	45.3692	39.2498	1.15591	0.836391	4.25152	4	2	R	1
4th_Abaxial_R	978.822	127.757	47.5782	27.3673	1.73851	0.753603	5.23999	4	2	R	1
4th_Abaxial_R	1243.54	146.719	51.8262	30.5975	1.6938	0.725936	13.9784	4	2	R	1
4th_Abaxial_R	502.97	89.0736	31.5942	24.3192	1.29914	0.796625	1.06849	4	2	R	1
4th_Abaxial_R	1040.81	134.024	52.5315	30.7029	1.71096	0.728139	6.57833	4	2	R	1
4th_Abaxial_R	729.597	111.135	41.3643	21.229	1.94848	0.742317	12.3812	4	2	R	1
4th_Abaxial_R	769.628	115.452	44.2015	24.1059	1.83364	0.725581	1.2458	4	2	R	1
4th_Abaxial_R	563.662	93.6191	35.3918	24.9224	1.42008	0.808165	1.37306	4	2	R	1
4th_Abaxial_R	987.216	123.326	44.1284	35.0066	1.26057	0.815666	3.49729	4	2	R	1
4th_Abaxial_R	739.282	113.132	43.2714	26.5043	1.63262	0.725851	1.84545	4	2	R	1
4th_Abaxial_R	773.502	106.751	39.3812	28.135	1.39972	0.852953	3.87479	4	2	R	1
4th_Abaxial_R	505.553	91.3463	32.0205	24.3988	1.31238	0.761367	1.65523	4	2	R	1
4th_Abaxial_R	630.165	98.9917	34.1855	24.478	1.39658	0.808103	5.41456	4	2	R	1
4th_Abaxial_R	1049.2	124.429	40.2728	35.592	1.13152	0.851579	2.4337	4	2	R	1
4th_Abaxial_R	1156.38	132.968	45.2838	33.4215	1.35493	0.821889	8.91478	4	2	R	1
4th_Abaxial_R	595.3	100.713	37.1541	20.8918	1.7784	0.737521	2.34283	4	2	R	1
4th_Abaxial_R	528.151	90.6807	33.901	25.0258	1.35464	0.807121	2.58184	4	2	R	1
4th_Abaxial_R	618.543	98.6018	36.3814	21.8288	1.66667	0.799486	3.76577	4	2	R	1
4th_Abaxial_R	1040.16	128.974	42.4276	38.8364	1.09247	0.785784	2.5632	4	2	R	1
4th_Abaxial_R	941.374	121.329	45.4545	30.9124	1.47043	0.803605	2.97447	4	2	R	1
4th_Abaxial_R	1528.93	154.089	51.0732	40.3049	1.26717	0.809199	9.42685	4	2	R	1
4th_Abaxial_R	572.701	93.2291	31.0375	23.4267	1.32488	0.828009	2.35942	4	2	R	1
4th_Abaxial_R	516.529	88.9594	29.0385	26.5043	1.09561	0.820202	2.5696	4	2	R	1
4th_Abaxial_R	837.423	112.514	39.5285	29.8282	1.3252	0.831271	3.45787	4	2	R	1
4th_Abaxial_R	561.725	92.5635	32.7777	24.5833	1.33333	0.823862	3.76012	4	2	R	1
4th_Abaxial_R	748.321	111.572	38.7032	25.0258	1.54653	0.755412	5.99706	4	2	R	1
4th_Abaxial_R	884.556	115.062	36.6818	33.0914	1.1085	0.839593	0.569106	4	2	R	1
4th_Abaxial_R	1698.73	160.013	54.6046	41.907	1.30299	0.833732	0.961435	4	2	R	1
4th_Abaxial_R	1455.32	149.153	54.4625	37.1541	1.46586	0.822059	7.1105	4	2	R	1
4th_Abaxial_R	923.295	119.608	40.5604	28.9717	1.4	0.81102	1.16309	4	2	R	1
4th_Abaxial_R	696.668	105.696	38.1825	24.3192	1.57005	0.783649	4.37254	4	2	R	1
4th_Abaxial_R	1339.75	142.059	47.9028	38.1994	1.25402	0.834244	4.65837	4	2	R	1
4th_Abaxial_R	998.838	119.883	38.8364	36.3103	1.06957	0.873345	3.71073	4	2	R	1
4th_Abaxial_R	1086	125.095	41.7217	35.0987	1.1887	0.872094	5.6024	4	2	R	1
5th_Abaxial_R	1279.7	137.4	44.2015	39.5285	1.11822	0.851818	4.55	5	2	R	1
5th_Abaxial_R	607.567	99.4959	37.1019	21.8584	1.69738	0.771248	6.89265	5	2	R	1
5th_Abaxial_R	1549.59	153.86	49.5069	41.4734	1.1937	0.822571	4.87722	5	2	R	1
5th_Abaxial_R	455.837	86.5252	30.9124	23.6462	1.30729	0.765129	4.34766	5	2	R	1
5th_Abaxial_R	1149.28	131.361	44.5507	35.6825	1.24853	0.83695	2.62225	5	2	R	1
5th_Abaxial_R	471.333	88.018	30.5975	21.4409	1.42707	0.76453	7.27467	5	2	R	1
5th_Abaxial_R	1275.83	141.945	45.4119	42.8817	1.059	0.795721	5.0282	5	2	R	1
5th_Abaxial_R	686.338	108.91	39.7727	21.1376	1.88161	0.727133	11.5437	5	2	R	1
5th_Abaxial_R	495.868	89.9008	32.1613	21.4409	1.5	0.77099	6.06464	5	2	R	1
5th_Abaxial_R	530.088	92.2877	32.0809	22.3838	1.43322	0.782113	3.16119	5	2	R	1
5th_Abaxial_R	891.012	118.666	41.907	28.9717	1.44648	0.79513	1.01217	5	2	R	1
5th_Abaxial_R	865.832	115.728	41.3643	30.5975	1.35188	0.812394	2.84491	5	2	R	1
5th_Abaxial_R	541.71	89.6251	32.5405	22.3838	1.45375	0.847457	2.33725	5	2	R	1
5th_Abaxial_R	1264.85	146.766	51.3506	36.1142	1.42189	0.737898	4.13857	5	2	R	1
5th_Abaxial_R	723.786	114.625	42.8817	25.5366	1.67923	0.692247	2.29927	5	2	R	1
5th_Abaxial_R	1033.06	126.816	42.7007	37.6203	1.13504	0.807211	2.7664	5	2	R	1
5th_Abaxial_R	734.762	101.816	36.1142	27.4615	1.31509	0.890688	3.0324	5	2	R	1
5th_Abaxial_R	976.885	126.15	46.2571	31.0167	1.49136	0.771396	4.82114	5	2	R	1
5th_Abaxial_R	956.87	121.329	42.4276	31.6554	1.3403	0.816833	2.36116	5	2	R	1
5th_Abaxial_R	660.511	105.144	37.979	25.0258	1.51759	0.750792	8.30199	5	2	R	1
5th_Abaxial_R	517.175	97.2231	35.6825	21.1376	1.68811	0.687556	8.41318	5	2	R	1
5th_Abaxial_R	384.168	76.3786	28.0661	19.8782	1.4119	0.827537	2.16983	5	2	R	1
5th_Abaxial_R	594.008	99.7716	35.0803	22.3838	1.56722	0.749875	9.68445	5	2	R	1
5th_Abaxial_R	453.254	84.4139	29.8282	20.9535	1.42354	0.799325	3.61908	5	2	R	1
5th_Abaxial_R	367.381	76.9301	28.6805	18.9129	1.51646	0.780071	3.37687	5	2	R	1
5th_Abaxial_R	668.259	100.989	35.3005	27.1065	1.30229	0.823397	3.28182	5	2	R	1
5th_Abaxial_R	657.929	100.437	33.1888	31.5942	1.05047	0.819595	1.34664	5	2	R	1
5th_Abaxial_R	890.367	117.288	41.6133	34.355	1.21127	0.813343	2.15429	5	2	R	1
5th_Abaxial_R	1054.36	128.423	45.4829	30.322	1.5	0.80337	3.3623	5	2	R	1
5th_Abaxial_R	1430.14	146.605	49.1797	44.3764	1.10824	0.836165	5.79179	5	2	R	1
5th_Abaxial_R	637.268	100.047	37.2755	27.5085	1.35506	0.800057	1.90566	5	2	R	1
5th_Abaxial_R	1217.72	134.965	43.1968	39.6426	1.08965	0.840062	1.50761	5	2	R	1
5th_Abaxial_R	747.676	118.895	45.8083	24.9224	1.83804	0.664657	7.98207	5	2	R	1
5th_Abaxial_R	826.446	113.959	37.1019	32.0205	1.15869	0.799695	0.847246	5	2	R	1
5th_Abaxial_R	898.115	117.678	42.0608	34.7846	1.20918	0.814992	1.1822	5	2	R	1
5th_Abaxial_R	639.205	100.485	34.5051	26.235	1.31523	0.79552	3.82117	5	2	R	1
5th_Abaxial_R	502.324	86.6867	30.9124	22.7273	1.36015	0.84002	4.64734	5	2	R	1
5th_Abaxial_R	1252.58	138.18	47.5918	39.3976	1.20799	0.824383	1.18983	5	2	R	1
5th_Abaxial_R	548.166	94.1705	35.592	20.1364	1.76754	0.77677	2.08248	5	2	R	1
5th_Abaxial_R	1481.79	149.429	48.1582	40.9722	1.17539	0.833926	3.18963	5	2	R	1
5th_Abaxial_R	1282.93	153.033	55.9594	32.5603	1.71864	0.688402	4.88538	5	2	R	1
5th_Abaxial_R	1199.64	133.796	43.8937	36.717	1.19546	0.842125	3.98888	5	2	R	1
5th_Abaxial_R	298.941	66.3463	23.0096	18.9129	1.21661	0.853418	2.37335	5	2	R	1
5th_Abaxial_R	510.072	87.2381	31.5942	21.1376	1.49469	0.842227	5.2931	5	2	R	1
5th_Abaxial_R	528.151	92.1735	32.0003	23.728	1.34863	0.781188	1.96192	5	2	R	1
5th_Abaxial_R	400.31	79.707	29.6327	20.4861	1.44648	0.791797	1.92943	5	2	R	1
5th_Abaxial_R	521.049	90.9564	32.0809	23.4267	1.36941	0.791446	1.67412	5	2	R	1
5th_Abaxial_R	925.878	118.115	37.6375	36.0963	1.0427	0.833977	2.22401	5	2	R	1
5th_Abaxial_R	1369.45	145.273	51.3883	39.1015	1.31423	0.815423	1.49189	5	2	R	1
5th_Abaxial_R	652.118	97.8219	35.0987	24.9483	1.40686	0.856375	5.24732	5	2	R	1
5th_Abaxial_R	534.607	88.5695	30.9124	23.6462	1.30729	0.8564	3.09825	5	2	R	1
5th_Abaxial_R	705.708	103.1	36.2569	28.0661	1.29184	0.834292	1.94083	5	2	R	1
5th_Abaxial_R	507.49	89.3493	31.0375	23.4267	1.32488	0.79883	5.08467	5	2	R	1
5th_Abaxial_R	610.15	98.326	35.0066	25.2314	1.38742	0.793066	2.56557	5	2	R	1
5th_Abaxial_R	954.287	116.784	38.1994	33.5757	1.13771	0.879276	1.59774	5	2	R	1
5th_Abaxial_R	687.629	104.203	34.6358	25.7631	1.34439	0.795802	6.1254	5	2	R	1
5th_Abaxial_R	584.323	95.5019	34.6172	23.4267	1.47768	0.805081	4.65888	5	2	R	1
5th_Abaxial_R	390.625	80.5342	28.4999	17.3086	1.64657	0.75685	7.54578	5	2	R	1
5th_Abaxial_R	1222.88	134.737	44.3764	36.1142	1.22878	0.846488	3.16369	5	2	R	1
5th_Abaxial_R	821.927	112.514	40.1765	27.485	1.46176	0.815889	4.91237	5	2	R	1
5th_Abaxial_R	473.27	85.8595	31.0167	21.8584	1.41898	0.806755	0.660786	5	2	R	1
5th_Abaxial_R	858.729	116.784	42.1681	25.9131	1.62729	0.79123	6.42707	5	2	R	1
5th_Abaxial_R	402.247	77.71	28.135	20.8918	1.3467	0.837045	5.10626	5	2	R	1
5th_Abaxial_R	307.335	69.2847	25.4099	16.7782	1.51446	0.804538	1.51211	5	2	R	1
5th_Abaxial_R	418.388	82.9211	30.9124	17.9675	1.72046	0.764644	5.88319	5	2	R	1
5th_Abaxial_R	727.014	108.473	37.7745	27.0111	1.39848	0.77645	1.67057	5	2	R	1
5th_Abaxial_R	615.315	97.3846	35.935	23.6462	1.51969	0.815317	7.3329	5	2	R	1
5th_Abaxial_R	601.756	96.719	33.901	23.4267	1.44711	0.808364	8.67471	5	2	R	1
5th_Abaxial_R	568.827	94.722	33.1888	22.7273	1.46031	0.796689	4.12871	5	2	R	1
5th_Abaxial_R	460.356	82.8069	28.9717	21.7102	1.33447	0.843667	4.15892	5	2	R	1
5th_Abaxial_R	652.763	104.754	40.6875	21.1376	1.92489	0.747519	1.39785	5	2	R	1
5th_Abaxial_R	466.813	89.0736	32.7186	19.4182	1.68494	0.739358	3.45781	5	2	R	1
5th_Abaxial_R	320.894	72.7746	28.2267	15.2882	1.8463	0.761398	6.98099	5	2	R	1
5th_Abaxial_R	315.083	71.5575	25.2314	17.0455	1.48024	0.773258	4.88518	5	2	R	1
5th_Abaxial_R	1337.81	156.751	53.8905	37.8428	1.42406	0.684198	4.43589	5	2	R	1
5th_Abaxial_R	768.982	114.397	46.0192	23.9716	1.91974	0.738414	2.1314	5	2	R	1
5th_Abaxial_R	297.004	70.0646	25.938	15.7869	1.64301	0.760282	1.92911	5	2	R	1
5th_Abaxial_R	575.284	97.2231	33.5564	25.938	1.29372	0.764809	1.96332	5	2	R	1
5th_Abaxial_R	584.323	98.1645	33.4215	29.3261	1.13965	0.761998	3.80604	5	2	R	1
5th_Abaxial_R	298.941	67.2877	23.4267	18.6377	1.25695	0.829705	1.78693	5	2	R	1
5th_Abaxial_R	759.298	109.965	42.2752	25.9131	1.63142	0.789059	3.35426	5	2	R	1
5th_Abaxial_R	611.441	97.7746	36.9973	24.9224	1.4845	0.803734	2.93468	5	2	R	1
5th_Abaxial_R	614.024	100.989	37.2755	23.4267	1.59115	0.756571	5.63264	5	2	R	1
5th_Abaxial_R	670.842	104.203	37.1019	26.6259	1.39345	0.776374	1.59709	5	2	R	1
5th_Abaxial_R	670.842	100.437	33.0328	27.9508	1.18182	0.835681	1.53347	5	2	R	1
5th_Abaxial_R	816.116	109.965	36.875	31.2035	1.18176	0.848105	1.71903	5	2	R	1
5th_Abaxial_R	721.204	106.476	37.5172	27.7422	1.35235	0.799407	4.60132	5	2	R	1
5th_Abaxial_R	1106.66	130.581	45.2838	35.592	1.2723	0.815572	2.69946	5	2	R	1
5th_Abaxial_R	1319.73	138.731	47.2924	40.6875	1.16233	0.861685	2.31254	5	2	R	1
5th_Abaxial_R	757.361	105.144	34.7846	31.5942	1.10098	0.860878	2.35344	5	2	R	1
5th_Abaxial_R	946.539	117.725	41.3174	34.6917	1.19099	0.858245	2.33854	5	2	R	1
5th_Abaxial_R	1098.27	126.312	43.017	34.766	1.23733	0.865031	4.21982	5	2	R	1
5th_Abaxial_R	790.289	107.693	35.6825	30.9124	1.15431	0.856295	4.05025	5	2	R	1
5th_Abaxial_R	1502.45	150.37	52.3838	38.6531	1.35523	0.835	2.44384	5	2	R	1
5th_Abaxial_R	1157.67	136.183	49.546	30.9124	1.60278	0.784426	4.59876	5	2	R	1
5th_Abaxial_R	1393.34	146.491	54.2725	34.8588	1.55692	0.815918	5.37564	5	2	R	1
5th_Abaxial_R	1024.02	123.763	41.907	31.4303	1.33333	0.840106	7.30565	5	2	R	1
5th_Abaxial_R	1250	139.901	48.2252	40.0316	1.20468	0.802564	4.93516	5	2	R	1
5th_Abaxial_R	584.969	101.264	33.5564	26.9392	1.24563	0.716851	5.78393	5	2	R	1
5th_Abaxial_R	1291.97	137.285	44.3764	40.7985	1.0877	0.861416	2.54686	5	2	R	1
5th_Abaxial_R	1563.15	153.423	53.2638	40.0316	1.33054	0.834504	3.7063	5	2	R	1
5th_Abaxial_R	1488.25	147.546	48.6385	44.5507	1.09176	0.859072	3.29463	5	2	R	1
5th_Abaxial_R	842.588	113.455	41.6753	27.4615	1.51759	0.822576	3.05691	5	2	R	1
5th_Abaxial_R	2262.4	185.84	58.4979	50.3346	1.16218	0.823191	4.27796	5	2	R	1
5th_Abaxial_R	1565.73	157.189	51.7514	43.4947	1.18983	0.796314	2.56217	5	2	R	1
5th_Abaxial_R	1697.44	157.189	51.9257	46.8535	1.10826	0.863303	5.40262	5	2	R	1
5th_Abaxial_R	727.014	107.921	39.7565	28.0661	1.41653	0.784405	4.59112	5	2	R	1
5th_Abaxial_R	459.065	88.6837	33.7865	20.1043	1.68056	0.733494	4.12752	5	2	R	1
5th_Abaxial_R	564.308	93.8948	30.7029	29.1051	1.0549	0.804346	1.42132	5	2	R	1
5th_Abaxial_R	1404.96	142.497	47.9567	39.6915	1.20824	0.86949	3.6015	5	2	R	1
5th_Abaxial_R	743.156	107.417	39.184	24.8186	1.57882	0.809365	7.70507	5	2	R	1
5th_Abaxial_R	1102.79	130.03	47.5918	35.3005	1.34819	0.819625	2.62484	5	2	R	1
5th_Abaxial_R	974.948	121.491	39.9671	32.7974	1.2186	0.830054	3.55145	5	2	R	1
5th_Abaxial_R	881.973	116.232	38.7032	34.6358	1.11743	0.820376	4.31812	5	2	R	1
5th_Abaxial_R	509.427	91.3463	34.7846	23.4267	1.48483	0.767201	2.1815	5	2	R	1
5th_Abaxial_R	495.222	86.9624	30.258	23.0096	1.31502	0.8229	1.17482	5	2	R	1
5th_Abaxial_R	699.251	102.482	35.935	26.1611	1.37361	0.836665	3.19402	5	2	R	1
5th_Abaxial_R	450.671	93.3433	35.0987	18.3233	1.91552	0.649985	10.8048	5	2	R	1
5th_Abaxial_R	806.431	110.08	37.979	30.7029	1.23699	0.836302	3.11087	5	2	R	1
5th_Abaxial_R	1279.05	138.065	47.2651	37.1019	1.27393	0.843199	3.98228	5	2	R	1
5th_Abaxial_R	790.289	107.303	37.2235	30.5975	1.21655	0.86253	3.62465	5	2	R	1
5th_Abaxial_R	994.964	120.273	38.1825	35.6825	1.07006	0.864326	6.20939	5	2	R	1
5th_Abaxial_R	1155.09	139.397	54.3795	27.8583	1.952	0.746999	2.5084	5	2	R	1
5th_Abaxial_R	633.394	97.3846	33.5564	26.9392	1.24563	0.839272	4.16489	5	2	R	1
5th_Abaxial_R	676.653	100.713	35.6644	26.5043	1.34561	0.838311	1.47598	5	2	R	1
5th_Abaxial_R	313.146	69.9504	25.7631	18.4987	1.3927	0.804222	1.81485	5	2	R	1
5th_Abaxial_R	1354.6	141.945	48.8108	36.1142	1.35157	0.844849	9.24648	5	2	R	1
5th_Abaxial_R	540.418	91.3463	33.7865	25.7631	1.31143	0.813875	1.18178	5	2	R	1
5th_Abaxial_R	372.546	80.9241	29.6327	17.9675	1.64924	0.714882	4.72701	5	2	R	1
5th_Abaxial_R	1128.62	129.089	43.8642	37.2755	1.17676	0.851099	2.59612	5	2	R	1
5th_Abaxial_R	805.139	119.56	41.1765	32.3015	1.27476	0.707792	6.61899	5	2	R	1
5th_Abaxial_R	1272.6	135.631	44.8252	40.7351	1.10041	0.869326	4.76209	5	2	R	1
5th_Abaxial_R	1726.5	158.796	53.4212	45.8083	1.16619	0.860397	4.98338	5	2	R	1
5th_Abaxial_R	1938.92	170.045	53.8905	49.0746	1.09813	0.84264	4.21764	5	2	R	1
5th_Abaxial_R	1999.61	175.922	59.3199	46.0192	1.28903	0.811926	2.13583	5	2	R	1
5th_Abaxial_R	1038.22	124.933	40.3049	37.1019	1.08633	0.835883	4.02748	5	2	R	1
5th_Abaxial_R	1306.82	139.511	47.7814	37.6203	1.27009	0.843741	2.10324	5	2	R	1
5th_Abaxial_R	499.096	90.015	32.0809	19.8457	1.61651	0.774041	4.75825	5	2	R	1
5th_Abaxial_R	384.814	81.1998	30.7029	17.7506	1.72968	0.733416	6.75347	5	2	R	1
5th_Abaxial_R	603.048	98.6018	37.8257	21.4409	1.76419	0.779457	3.34388	5	2	R	1
5th_Abaxial_R	625	104.479	37.7745	24.9224	1.51568	0.719508	9.69555	5	2	R	1
5th_Abaxial_R	553.332	93.7806	35.5011	20.9535	1.69428	0.790623	1.6831	5	2	R	1
5th_Abaxial_R	417.743	81.8655	30.9124	18.6377	1.65859	0.78328	6.52846	5	2	R	1
5th_Abaxial_R	729.597	105.81	38.7032	26.6259	1.45359	0.818918	3.48506	5	2	R	1
5th_Abaxial_R	676.653	104.317	37.1019	28.2267	1.31443	0.781386	2.30968	5	2	R	1
5th_Abaxial_R	782.541	113.018	38.4521	35.935	1.07005	0.769878	2.75607	5	2	R	1
5th_Abaxial_R	692.794	106.086	37.4828	24.5307	1.52799	0.773573	1.521	5	2	R	1
5th_Abaxial_R	1091.17	130.03	44.9546	33.0914	1.3585	0.810987	3.76983	5	2	R	1
5th_Abaxial_R	1186.73	144.056	53.9862	31.5737	1.70985	0.718614	3.86859	5	2	R	1
5th_Abaxial_R	609.504	102.206	39.1015	22.7273	1.72046	0.733222	2.68311	5	2	R	1
5th_Abaxial_R	1045.97	124.933	43.1968	34.5612	1.24987	0.842121	4.78407	5	2	R	1
5th_Abaxial_R	707.645	103.927	35.6644	27.0111	1.32037	0.823318	2.90702	5	2	R	1
5th_Abaxial_R	853.564	115.452	41.3174	30.5975	1.35035	0.804713	3.06623	5	2	R	1
5th_Abaxial_R	937.5	119.446	42.7762	33.901	1.2618	0.825726	2.61571	5	2	R	1
5th_Abaxial_R	1253.87	133.634	45.9771	39.5774	1.1617	0.882327	3.58013	5	2	R	1
5th_Abaxial_R	688.275	112.628	39.9024	23.0096	1.73416	0.681834	1.81839	5	2	R	1
5th_Abaxial_R	957.515	118.001	39.6915	34.6172	1.14658	0.864145	4.72348	5	2	R	1
5th_Abaxial_R	672.779	99.7716	34.7846	30.7029	1.13294	0.849315	1.46451	5	2	R	1
5th_Abaxial_R	1596.07	153.309	50.7816	45.1123	1.12567	0.853354	4.53255	5	2	R	1
5th_Abaxial_R	880.036	112.904	37.2235	35.6644	1.04371	0.867548	2.0062	5	2	R	1
5th_Abaxial_R	579.158	92.8392	34.1098	23.9716	1.42293	0.844392	1.45599	5	2	R	1
5th_Abaxial_R	750.904	107.027	38.1994	26.5043	1.44125	0.823773	5.44918	5	2	R	1
5th_Abaxial_R	1302.94	137.01	45.8083	36.6466	1.25	0.872234	6.47016	5	2	R	1
5th_Abaxial_R	795.455	107.303	37.2235	29.0385	1.28187	0.868168	1.20187	5	2	R	1
5th_Abaxial_R	1120.22	130.696	46.8535	32.0809	1.46048	0.824122	1.80391	5	2	R	1
5th_Abaxial_R	823.864	113.959	38.8364	28.0661	1.38375	0.797196	5.51085	5	2	R	1
5th_Abaxial_R	847.107	116.232	42.2752	30.9124	1.36758	0.787945	3.5194	5	2	R	1
5th_Abaxial_R	1012.4	124.933	46.7155	33.0328	1.41421	0.81509	1.20294	5	2	R	1
5th_Abaxial_R	422.908	80.9241	29.1051	20.9535	1.38903	0.811522	0.464444	5	2	R	1
5th_Abaxial_R	340.263	75.8272	27.485	16.7782	1.63813	0.743661	6.96701	5	2	R	1
5th_Abaxial_R	668.905	98.9917	33.1304	27.485	1.2054	0.857782	2.43605	5	2	R	1
5th_Abaxial_R	289.902	67.6777	25.713	16.8933	1.52208	0.795372	2.56595	5	2	R	1
5th_Abaxial_R	919.421	115.452	38.4521	31.2655	1.22986	0.866802	3.04569	5	2	R	1
5th_Abaxial_R	978.177	120.663	40.1765	36.0963	1.11304	0.84426	4.22697	5	2	R	1
5th_Abaxial_R	870.351	113.18	38.5862	29.2158	1.32073	0.853825	7.67245	5	2	R	1
6th_Abaxial_R	336.389	69.5605	23.4267	19.8457	1.18044	0.87363	3.03387	6	2	R	1
6th_Abaxial_R	1353.31	149.315	53.554	30.9124	1.73244	0.762782	13.4531	6	2	R	1
6th_Abaxial_R	1712.94	188.227	69.4671	35.2822	1.9689	0.607559	5.05787	6	2	R	1
6th_Abaxial_R	592.071	92.8392	32.7777	25.5366	1.28356	0.863219	2.24538	6	2	R	1
6th_Abaxial_R	849.69	110.907	38.1148	30.4918	1.25	0.868069	3.69969	6	2	R	1
6th_Abaxial_R	985.279	119.056	38.7032	36.2391	1.06799	0.873503	3.1403	6	2	R	1
6th_Abaxial_R	1218.36	134.851	44.4491	38.7865	1.146	0.841932	3.61208	6	2	R	1
6th_Abaxial_R	1561.85	155.077	53.6022	38.8364	1.3802	0.81612	7.88649	6	2	R	1
6th_Abaxial_R	785.124	111.297	41.6133	26.1611	1.59066	0.796495	4.89229	6	2	R	1
6th_Abaxial_R	764.463	105.42	34.6172	31.0375	1.11533	0.864412	0.333281	6	2	R	1
6th_Abaxial_R	610.795	95.3876	32.7777	26.1611	1.25292	0.843571	0.901341	6	2	R	1
6th_Abaxial_R	1481.79	149.429	49.8966	39.184	1.27339	0.833926	3.42634	6	2	R	1
6th_Abaxial_R	1227.4	137.904	49.1797	37.1019	1.32553	0.811044	0.657683	6	2	R	1
6th_Abaxial_R	809.013	108.358	34.7846	32.3015	1.07687	0.865847	1.40764	6	2	R	1
6th_Abaxial_R	1222.88	132.854	44.782	37.5172	1.19364	0.870651	2.80002	6	2	R	1
6th_Abaxial_R	1658.7	159.071	51.6889	45.0694	1.14687	0.823749	4.80133	6	2	R	1
6th_Abaxial_R	1061.47	125.874	43.5095	36.2391	1.20062	0.841862	3.28262	6	2	R	1
6th_Abaxial_R	1169.29	131.476	47.3606	35.6644	1.32795	0.850047	1.42062	6	2	R	1
6th_Abaxial_R	1045.33	123.488	40.6081	35.935	1.13004	0.86142	3.82638	6	2	R	1
6th_Abaxial_R	1059.53	126.702	40.9722	36.875	1.11111	0.829389	5.59726	6	2	R	1
6th_Abaxial_R	1172.52	131.361	46.6463	36.875	1.26499	0.853877	2.88748	6	2	R	1
6th_Abaxial_R	1371.38	143.666	45.9771	42.7762	1.07483	0.834947	7.73245	6	2	R	1
6th_Abaxial_R	1158.32	132.141	43.8642	41.3643	1.06044	0.833605	1.35392	6	2	R	1
6th_Abaxial_R	1239.02	132.968	43.8642	39.7727	1.10287	0.880628	2.3435	6	2	R	1
6th_Abaxial_R	1295.84	137.124	44.3764	41.1765	1.07771	0.866035	3.30069	6	2	R	1
6th_Abaxial_R	904.571	115.177	36.6466	35.0987	1.0441	0.856889	1.10098	6	2	R	1
6th_Abaxial_R	1179.62	131.637	42.6553	37.8428	1.12717	0.855454	6.26459	6	2	R	1
6th_Abaxial_R	1466.3	146.605	51.5263	42.6553	1.20797	0.857305	2.90266	6	2	R	1
6th_Abaxial_R	1309.4	137.79	45.7095	42.5492	1.07427	0.866662	3.70364	6	2	R	1
6th_Abaxial_R	1397.21	145.939	50.9339	42.0608	1.21096	0.824382	3.30171	6	2	R	1
6th_Abaxial_R	1474.69	145.549	46.3686	40.2728	1.15136	0.874765	7.97636	6	2	R	1
6th_Abaxial_R	1643.21	156.637	50.4371	44.3182	1.13807	0.841615	6.10214	6	2	R	1
6th_Abaxial_R	580.449	95.8918	33.0328	25.4099	1.3	0.793252	3.01234	6	2	R	1
6th_Abaxial_R	1124.1	130.306	46.8535	31.6962	1.4782	0.831929	1.34231	6	2	R	1
6th_Abaxial_R	721.849	107.141	35.6644	34.1098	1.04558	0.790211	2.54687	6	2	R	1
6th_Abaxial_R	1940.21	173.098	54.6637	49.6111	1.10184	0.813723	1.86024	6	2	R	1
6th_Abaxial_R	1439.82	149.153	50.0516	39.5774	1.26465	0.813306	6.96366	6	2	R	1
6th_Abaxial_R	1044.03	124.819	45.2552	30.7029	1.47398	0.842101	6.51188	6	2	R	1
6th_Abaxial_R	537.19	88.018	29.4798	25.4099	1.16017	0.871354	1.51938	6	2	R	1
6th_Abaxial_R	1100.21	130.81	46.7569	34.053	1.37306	0.807984	2.84412	6	2	R	1
6th_Abaxial_R	1383.65	151.15	48.4523	41.1765	1.1767	0.76106	2.20449	6	2	R	1
6th_Abaxial_R	1371.38	142.886	49.6111	37.3793	1.32723	0.844086	3.26123	6	2	R	1
6th_Abaxial_R	1050.49	124.267	40.2086	37.7745	1.06444	0.854845	2.49896	6	2	R	1
6th_Abaxial_R	1796.23	169.218	58.9596	43.7168	1.34867	0.788278	5.57662	6	2	R	1
6th_Abaxial_R	1160.9	132.854	44.1284	37.5172	1.17622	0.826521	4.51549	6	2	R	1
6th_Abaxial_R	2090.01	174.59	56.4191	50.309	1.12145	0.861621	3.66611	6	2	R	1
6th_Abaxial_R	1071.15	125.76	40.7351	37.1541	1.09638	0.851087	2.32555	6	2	R	1
6th_Abaxial_R	1126.68	128.033	41.6133	36.5937	1.13717	0.863706	3.17702	6	2	R	1
6th_Abaxial_R	1063.4	124.819	42.7762	33.901	1.2618	0.857724	1.25222	6	2	R	1
6th_Abaxial_R	1126.03	130.971	41.6753	35.881	1.16149	0.824913	8.21609	6	2	R	1
6th_Abaxial_R	1424.97	144.494	50.4755	37.2235	1.35601	0.857669	5.77379	6	2	R	1
6th_Abaxial_R	688.275	100.323	33.7865	30.5764	1.10499	0.859351	1.4451	6	2	R	1
6th_Abaxial_R	1027.89	124.543	43.4947	34.355	1.26604	0.832756	4.07901	6	2	R	1
6th_Abaxial_R	1641.92	159.461	52.0499	40.6875	1.27926	0.811429	4.99679	6	2	R	1
6th_Abaxial_R	741.219	105.81	38.7865	26.5043	1.4634	0.831963	2.96727	6	2	R	1
6th_Abaxial_R	1412.06	146.376	49.337	39.184	1.25911	0.828174	0.676888	6	2	R	1
6th_Abaxial_R	865.832	112.514	37.3793	32.7186	1.14245	0.859471	3.60247	6	2	R	1
6th_Abaxial_R	1237.09	138.731	47.2651	34.5612	1.36758	0.807724	10.3672	6	2	R	1
6th_Abaxial_R	1116.35	128.813	43.4947	38.4521	1.13114	0.845456	1.34367	6	2	R	1
6th_Abaxial_R	826.446	107.693	34.7846	33.1888	1.04808	0.895472	1.23419	6	2	R	1
6th_Abaxial_R	1450.8	148.488	50.4755	41.3174	1.22165	0.82687	2.57749	6	2	R	1
6th_Abaxial_R	3059.79	214.168	68.5313	66.0656	1.03732	0.838284	2.50849	6	2	R	1
6th_Abaxial_R	1938.92	167.221	55.4843	48.2252	1.15053	0.871343	1.75495	6	2	R	1
6th_Abaxial_R	1559.27	159.461	52.2851	44.2599	1.18132	0.770586	5.48195	6	2	R	1
6th_Abaxial_R	1301.65	138.569	45.7095	41.6133	1.09844	0.851863	3.62632	6	2	R	1
6th_Abaxial_R	2748.58	211.895	74.8449	57.5072	1.30149	0.769263	2.65169	6	2	R	1
6th_Abaxial_R	1714.88	162.01	53.2638	42.7913	1.24473	0.821033	7.33859	6	2	R	1
6th_Abaxial_R	978.822	117.725	38.1825	35.6825	1.07006	0.887517	2.38983	6	2	R	1
6th_Abaxial_R	2424.46	189.168	60.484	56.4305	1.07183	0.851389	1.44399	6	2	R	1
6th_Abaxial_R	1110.54	128.86	43.017	37.2235	1.15564	0.840438	1.72827	6	2	R	1
6th_Abaxial_R	1389.46	150.323	49.1797	43.5095	1.13032	0.772691	0.81333	6	2	R	1
6th_Abaxial_R	2379.26	197.156	66.9008	50.0129	1.33767	0.769185	4.62578	6	2	R	1
6th_Abaxial_R	2392.82	188.503	62.075	54.4625	1.13977	0.846224	7.02581	6	2	R	1
6th_Abaxial_R	849.044	117.449	42.458	27.0111	1.57188	0.773463	2.95437	6	2	R	1
6th_Abaxial_R	1337.81	147.27	49.8448	35.0803	1.42088	0.775128	7.87772	6	2	R	1
6th_Abaxial_R	1171.23	144.608	47.9432	34.6917	1.38198	0.703831	11.9893	6	2	R	1
6th_Abaxial_R	1118.93	134.3	51.1364	31.5942	1.61854	0.779584	2.51492	6	2	R	1
6th_Abaxial_R	783.833	110.355	36.1678	32.1412	1.12528	0.80881	3.67572	6	2	R	1
6th_Abaxial_R	931.043	116.394	37.5172	35.0066	1.07172	0.863617	4.67555	6	2	R	1
6th_Abaxial_R	1285.51	140.338	51.4887	36.717	1.40231	0.820229	4.98673	6	2	R	1
6th_Abaxial_R	1730.37	165.775	52.3838	47.7002	1.09819	0.791243	0.682146	6	2	R	1
6th_Abaxial_R	1372.03	143.942	50.9339	37.2755	1.36642	0.832143	4.7915	6	2	R	1
6th_Abaxial_R	1316.5	143.229	48.3188	45.8646	1.05351	0.806434	1.7109	6	2	R	1
6th_Abaxial_R	1216.43	132.854	42.0608	38.8696	1.0821	0.866054	1.67434	6	2	R	1
6th_Abaxial_R	1213.2	134.071	42.2752	38.1825	1.10719	0.848144	0.725481	6	2	R	1
6th_Abaxial_R	1231.28	135.793	42.7007	40.1604	1.06325	0.839099	6.76297	6	2	R	1
6th_Abaxial_R	2174.59	183.796	59.5806	55.4843	1.07383	0.80894	3.60633	6	2	R	1
6th_Abaxial_R	553.977	92.5635	33.5757	23.4267	1.43322	0.812499	2.97373	6	2	R	1
6th_Abaxial_R	1652.25	161.344	55.7861	41.9224	1.3307	0.797589	3.73863	6	2	R	1
6th_Abaxial_R	1075.03	123.488	39.7565	37.2235	1.06805	0.885895	2.32647	6	2	R	1
6th_Abaxial_R	1747.16	162.4	58.2546	41.3643	1.40833	0.832477	1.26605	6	2	R	1
6th_Abaxial_R	1379.78	144.722	50.7816	40.3049	1.25994	0.827847	6.1864	6	2	R	1
6th_Abaxial_R	2199.12	187.561	65.5752	42.1834	1.55452	0.785549	2.51383	6	2	R	1
6th_Abaxial_R	1209.97	133.244	46.0192	39.3976	1.16807	0.856422	2.13974	6	2	R	1
6th_Abaxial_R	872.934	117.725	42.7158	27.485	1.55415	0.791506	1.80898	6	2	R	1
6th_Abaxial_R	864.54	112.904	40.9722	29.6327	1.38267	0.852272	2.25513	6	2	R	1
6th_Abaxial_R	1222.88	134.965	49.337	36.3814	1.35611	0.843625	1.70133	6	2	R	1
6th_Abaxial_R	964.618	118.666	39.2498	34.1855	1.14814	0.860815	5.07247	6	2	R	1
6th_Abaxial_R	1750.39	165.5	52.47	44.2015	1.18706	0.803064	5.88825	6	2	R	1
6th_Abaxial_R	1075.67	123.763	39.3976	37.8257	1.04156	0.882482	3.81565	6	2	R	1
6th_Abaxial_R	871.643	113.959	40.1765	33.7483	1.19048	0.843428	3.12148	6	2	R	1
6th_Abaxial_R	860.666	111.183	39.184	29.8282	1.31366	0.874927	1.73345	6	2	R	1
6th_Abaxial_R	519.112	85.3553	27.9508	25.4099	1.1	0.895384	2.21921	6	2	R	1
6th_Abaxial_R	1319.09	143.391	51.3883	32.3415	1.58893	0.806197	3.65485	6	2	R	1
6th_Abaxial_R	1776.21	162.675	51.8262	46.0473	1.1255	0.843454	3.81185	6	2	R	1
6th_Abaxial_R	1013.04	124.267	42.7762	30.9124	1.38379	0.824371	8.5929	6	2	R	1
6th_Abaxial_R	1115.06	132.027	42.4276	37.7745	1.12318	0.803862	2.11165	6	2	R	1
6th_Abaxial_R	1025.96	128.261	41.6133	38.4521	1.08221	0.783694	7.42742	6	2	R	1
6th_Abaxial_R	1150.57	131.361	47.5918	35.3005	1.34819	0.83789	3.55227	6	2	R	1
6th_Abaxial_R	1623.84	155.467	51.0732	43.8937	1.16357	0.844257	2.2548	6	2	R	1
6th_Abaxial_R	1518.6	155.971	49.6111	42.4276	1.16931	0.784444	1.56061	6	2	R	1
6th_Abaxial_R	937.5	118.666	40.4648	30.0009	1.34879	0.836615	3.0708	6	2	R	1
6th_Abaxial_R	1545.71	154.25	50.0516	43.6577	1.14646	0.816371	9.27807	6	2	R	1
6th_Abaxial_R	1690.99	159.461	53.4212	45.8083	1.16619	0.835679	3.71371	6	2	R	1
6th_Abaxial_R	3283.83	221.262	75.043	59.2655	1.26622	0.842901	4.07685	6	2	R	1
6th_Abaxial_R	845.816	109.965	36.717	30.5975	1.2	0.878969	2.33585	6	2	R	1
6th_Abaxial_R	594.008	94.4462	34.053	23.8907	1.42537	0.836822	3.80295	6	2	R	1
6th_Abaxial_R	1180.27	130.192	43.2714	37.4828	1.15444	0.875035	4.6745	6	2	R	1
6th_Abaxial_R	1274.54	139.511	45.8646	42.6553	1.07524	0.822897	3.1122	6	2	R	1
6th_Abaxial_R	1137.01	128.423	44.4491	34.6917	1.28126	0.866341	4.72308	6	2	R	1
6th_Abaxial_R	1823.99	172.156	53.9025	50.7434	1.06225	0.77337	4.01884	6	2	R	1
6th_Abaxial_R	1430.14	147.546	51.8386	38.1148	1.36007	0.825529	2.45453	6	2	R	1
6th_Abaxial_R	1293.9	137.4	47.4559	36.6818	1.29372	0.861273	4.02083	6	2	R	1
6th_Abaxial_R	751.55	109.804	37.2755	34.0909	1.09342	0.783307	4.17628	6	2	R	1
6th_Abaxial_R	1227.4	133.91	42.7762	41.907	1.02074	0.860146	1.15051	6	2	R	1
6th_Abaxial_R	721.204	102.482	34.7846	28.4091	1.22442	0.862931	5.30783	6	2	R	1
6th_Abaxial_R	1576.7	149.315	48.1582	44.5652	1.08062	0.888699	2.08477	6	2	R	1
6th_Abaxial_R	1399.15	143.552	45.2552	41.1765	1.09905	0.853206	5.35437	6	2	R	1
6th_Abaxial_R	1225.46	133.634	44.3764	40.3049	1.10102	0.862336	5.09421	6	2	R	1
6th_Abaxial_R	1699.38	161.068	53.2274	43.8642	1.21346	0.823152	8.8218	6	2	R	1
6th_Abaxial_R	2159.09	174.705	57.7313	53.6383	1.07631	0.888939	3.47845	6	2	R	1
6th_Abaxial_R	1116.35	127.482	42.4276	35.2456	1.20377	0.863207	4.56195	6	2	R	1
6th_Abaxial_R	1222.24	135.241	44.9546	37.7745	1.19008	0.839745	1.19205	6	2	R	1
6th_Abaxial_R	1485.67	147.156	47.4695	43.4204	1.09326	0.862132	3.86231	6	2	R	1
6th_Abaxial_R	1700.67	161.62	57.8653	40.9722	1.41231	0.818166	1.78091	6	2	R	1
6th_Abaxial_R	1681.3	161.297	56.4534	47.5782	1.18654	0.81209	3.55609	6	2	R	1
6th_Abaxial_R	1563.15	152.643	51.3506	41.6753	1.23216	0.843053	6.178	6	2	R	1
6th_Abaxial_R	1153.15	128.86	42.7158	36.0963	1.18338	0.872687	5.77942	6	2	R	1
6th_Abaxial_R	562.371	97.9361	36.9973	20.1043	1.84027	0.736796	6.15547	6	2	R	1
6th_Abaxial_R	1209.32	132.189	43.8937	37.7745	1.16199	0.869691	5.74579	6	2	R	1
6th_Abaxial_R	405.475	84.2524	30.0009	18.8102	1.59493	0.71781	5.36445	6	2	R	1
6th_Abaxial_R	1187.37	130.857	42.4276	38.8364	1.09247	0.871367	5.59257	6	2	R	1
6th_Abaxial_R	1253.87	142.335	48.2386	35.2822	1.36722	0.77775	6.20405	6	2	R	1
6th_Abaxial_R	635.976	98.1645	33.1888	29.1051	1.14031	0.829357	2.64498	6	2	R	1
6th_Abaxial_R	667.614	100.323	32.3015	31.4303	1.02772	0.833554	1.54774	6	2	R	1
6th_Abaxial_R	1071.8	124.153	39.5774	36.3814	1.08785	0.873789	3.07051	6	2	R	1
6th_Abaxial_R	933.626	120.939	43.017	28.9717	1.4848	0.802139	9.02517	6	2	R	1
6th_Abaxial_R	652.763	98.8775	32.5008	25.9131	1.25422	0.839017	2.16167	6	2	R	1
6th_Abaxial_R	1798.17	163.617	57.9434	44.2161	1.31046	0.844081	4.79657	6	2	R	1
6th_Abaxial_R	784.478	110.241	40.2728	27.32	1.47411	0.811154	2.77231	6	2	R	1
6th_Abaxial_R	1881.46	162.951	52.0499	47.9567	1.08535	0.890409	5.32442	6	2	R	1
6th_Abaxial_R	754.778	106.086	35.3005	31.2035	1.1313	0.842784	2.58591	6	2	R	1
6th_Abaxial_R	1200.93	131.523	44.8252	36.6466	1.22317	0.872419	3.61749	6	2	R	1
6th_Abaxial_R	996.255	124.657	41.8145	36.1678	1.15613	0.805647	4.45908	6	2	R	1
6th_Abaxial_R	758.652	108.197	36.5937	30.9124	1.18379	0.814373	1.61447	6	2	R	1
6th_Abaxial_R	998.192	119.608	38.6531	35.0803	1.10184	0.87681	3.34062	6	2	R	1
6th_Abaxial_R	809.659	111.297	38.7032	28.2267	1.37115	0.821386	2.11627	6	2	R	1
6th_Abaxial_R	766.4	108.748	38.1994	27.485	1.38983	0.814368	1.3347	6	2	R	1
7th_Abaxial_R	575.284	91.5079	31.5123	26.4311	1.19224	0.863327	0.587182	7	3	R	1
7th_Abaxial_R	962.681	123.488	43.7168	33.0328	1.32343	0.793315	4.79637	7	3	R	1
7th_Abaxial_R	527.505	91.3463	32.1412	25.713	1.25	0.794428	2.43958	7	3	R	1
7th_Abaxial_R	947.185	117.449	39.2498	32.0809	1.22346	0.862868	3.31714	7	3	R	1
7th_Abaxial_R	985.279	117.335	37.8257	36.2569	1.04327	0.899319	0.944557	7	3	R	1
7th_Abaxial_R	860.666	112.514	35.6644	34.6917	1.02804	0.854344	0.843356	7	3	R	1
7th_Abaxial_R	894.241	115.728	40.1765	32.0205	1.25471	0.839049	2.27795	7	3	R	1
7th_Abaxial_R	566.89	91.6221	31.4303	26.6259	1.18044	0.848611	3.35822	7	3	R	1
7th_Abaxial_R	1098.27	128.813	42.0608	38.8696	1.0821	0.831764	5.41362	7	3	R	1
7th_Abaxial_R	717.33	101.54	33.901	29.8282	1.13654	0.874285	1.14185	7	3	R	1
7th_Abaxial_R	608.213	94.4462	34.0909	24.3192	1.40181	0.856833	4.44003	7	3	R	1
7th_Abaxial_R	1344.27	138.731	45.1123	41.907	1.07649	0.877705	1.36603	7	3	R	1
7th_Abaxial_R	1788.48	166.555	61.7935	39.3976	1.56846	0.810174	10.2732	7	3	R	1
7th_Abaxial_R	1071.8	130.971	42.2293	39.6915	1.06394	0.785181	3.2477	7	3	R	1
7th_Abaxial_R	970.429	121.053	44.4491	31.2035	1.42449	0.832186	2.2066	7	3	R	1
7th_Abaxial_R	1042.1	123.212	41.1765	35.5011	1.15986	0.862608	3.75408	7	3	R	1
7th_Abaxial_R	874.225	112.238	36.2569	33.1304	1.09437	0.872072	3.98224	7	3	R	1
7th_Abaxial_R	721.204	103.813	36.5937	28.4091	1.2881	0.84094	5.64509	7	3	R	1
7th_Abaxial_R	977.531	118.666	41.3174	33.1304	1.24711	0.872339	1.08126	7	3	R	1
7th_Abaxial_R	758.652	103.033	33.0328	31.5123	1.04825	0.898048	3.42957	7	3	R	1
7th_Abaxial_R	500.387	86.021	29.5455	23.4267	1.26119	0.849781	0.489238	7	3	R	1
7th_Abaxial_R	789.644	109.3	37.1541	30.0009	1.23843	0.830621	1.21808	7	3	R	1
7th_Abaxial_R	1025.96	125.209	41.9224	39.3976	1.06409	0.822372	1.81832	7	3	R	1
7th_Abaxial_R	606.276	98.326	35.935	23.6462	1.51969	0.788031	4.54598	7	3	R	1
7th_Abaxial_R	856.792	110.241	36.717	31.6554	1.1599	0.885927	4.01717	7	3	R	1
7th_Abaxial_R	512.655	88.018	30.5975	23.4267	1.30609	0.831557	2.30184	7	3	R	1
7th_Abaxial_R	479.726	84.1382	28.0661	23.0096	1.21976	0.851563	3.11277	7	3	R	1
7th_Abaxial_R	717.975	102.596	35.3005	29.6327	1.19127	0.857157	3.11044	7	3	R	1
7th_Abaxial_R	1042.1	124.933	42.7158	34.5612	1.23595	0.839002	1.03191	7	3	R	1
7th_Abaxial_R	759.298	104.479	36.3814	29.1051	1.25	0.874113	1.24792	7	3	R	1
7th_Abaxial_R	979.468	120.663	40.0316	35.935	1.114	0.845375	3.31712	7	3	R	1
7th_Abaxial_R	920.067	114.787	38.5862	30.322	1.27255	0.8775	4.53199	7	3	R	1
7th_Abaxial_R	939.437	120.273	43.7315	30.0009	1.45768	0.81609	1.07809	7	3	R	1
7th_Abaxial_R	721.849	103.147	35.935	27.6723	1.29859	0.852592	3.08928	7	3	R	1
7th_Abaxial_R	1856.92	166.555	54.8524	47.5782	1.15289	0.841177	4.2074	7	3	R	1
7th_Abaxial_R	592.071	92.8392	31.2035	27.1065	1.15114	0.863219	5.57214	7	3	R	1
7th_Abaxial_R	886.493	114.625	39.4467	35.3918	1.11457	0.847863	2.09571	7	3	R	1
7th_Abaxial_R	595.3	94.8362	31.8385	27.7422	1.14766	0.831759	3.22088	7	3	R	1
7th_Abaxial_R	443.569	79.5928	26.4311	22.8689	1.15577	0.879881	1.98037	7	3	R	1
7th_Abaxial_R	1066.63	125.485	44.782	34.0909	1.3136	0.851224	1.19058	7	3	R	1
7th_Abaxial_R	767.045	105.42	34.6917	32.1613	1.07868	0.867332	3.6723	7	3	R	1
7th_Abaxial_R	915.548	116.394	37.6375	32.5603	1.15593	0.849243	5.26476	7	3	R	1
7th_Abaxial_R	1184.79	134.851	49.5069	34.6917	1.42705	0.818731	1.7942	7	3	R	1
7th_Abaxial_R	1149.28	129.25	44.652	32.7974	1.36145	0.864515	7.5373	7	3	R	1
7th_Abaxial_R	995.61	121.491	39.5285	37.0148	1.06791	0.847645	4.24345	7	3	R	1
7th_Abaxial_R	1217.07	132.578	42.2752	39.7727	1.06292	0.870122	1.81556	7	3	R	1
7th_Abaxial_R	1180.91	134.071	46.0192	34.6917	1.32652	0.825575	7.0042	7	3	R	1
7th_Abaxial_R	1055.01	123.992	43.2714	31.0375	1.39417	0.862346	5.94891	7	3	R	1
7th_Abaxial_R	1542.48	151.15	51.0732	42.8817	1.19102	0.848424	2.7201	7	3	R	1
7th_Abaxial_R	1195.12	132.578	43.2714	38.1994	1.13278	0.854427	1.37605	7	3	R	1
7th_Abaxial_R	1332	143.001	51.8262	33.0914	1.56615	0.818535	5.7269	7	3	R	1
7th_Abaxial_R	677.299	96.6048	31.6554	30.5975	1.03458	0.911996	1.72905	7	3	R	1
7th_Abaxial_R	965.909	121.101	40.6558	35.5738	1.14286	0.827663	4.34118	7	3	R	1
7th_Abaxial_R	694.086	100.209	35.0987	27.485	1.27702	0.868582	4.92998	7	3	R	1
7th_Abaxial_R	858.729	111.848	37.4828	30.5975	1.22503	0.862598	0.873119	7	3	R	1
7th_Abaxial_R	965.263	118.391	38.4521	36.875	1.04277	0.865408	1.38933	7	3	R	1
7th_Abaxial_R	864.54	112.124	36.717	33.1304	1.10826	0.864169	3.26393	7	3	R	1
7th_Abaxial_R	606.276	93.7806	34.1855	22.326	1.5312	0.866272	5.25071	7	3	R	1
7th_Abaxial_R	1426.27	143.001	48.6385	41.3643	1.17586	0.876464	6.82452	7	3	R	1
7th_Abaxial_R	1070.51	126.816	42.5947	36.1678	1.1777	0.836473	6.5429	7	3	R	1
7th_Abaxial_R	1663.22	157.464	54.3201	42.0608	1.29147	0.84294	6.93965	7	3	R	1
7th_Abaxial_R	885.847	114.901	39.7565	34.1098	1.16554	0.843184	5.01927	7	3	R	1
7th_Abaxial_R	967.846	123.877	45.0264	27.6489	1.62851	0.792559	1.30514	7	3	R	1
7th_Abaxial_R	1481.15	147.042	47.3606	43.2714	1.0945	0.860845	2.0887	7	3	R	1
7th_Abaxial_R	1361.05	141.394	50.4627	39.7727	1.26878	0.855511	3.51152	7	3	R	1
7th_Abaxial_R	1592.85	153.356	51.8262	44.652	1.16067	0.851103	1.47368	7	3	R	1
7th_Abaxial_R	945.894	129.364	46.0192	29.6327	1.55299	0.710269	3.75791	7	3	R	1
7th_Abaxial_R	705.708	106.086	41.1922	23.8907	1.7242	0.787992	1.00319	7	3	R	1
7th_Abaxial_R	723.786	103.261	33.901	31.4303	1.07861	0.85299	0.53839	7	3	R	1
7th_Abaxial_R	875.517	113.18	38.1994	32.0809	1.19072	0.858892	1.60764	7	3	R	1
7th_Abaxial_R	713.456	102.092	35.2456	26.6016	1.32494	0.860195	2.80436	7	3	R	1
7th_Abaxial_R	1232.57	136.734	43.2714	39.6915	1.0902	0.828452	4.62431	7	3	R	1
7th_Abaxial_R	1289.39	136.572	44.7242	41.1765	1.08616	0.868693	2.20909	7	3	R	1
7th_Abaxial_R	1282.28	134.186	43.2714	40.7351	1.06226	0.894916	1.9135	7	3	R	1
7th_Abaxial_R	1398.5	142.725	47.9567	43.8642	1.0933	0.862726	1.28821	7	3	R	1
7th_Abaxial_R	1077.61	122.546	41.7836	35.6644	1.17158	0.901719	2.58031	7	3	R	1
7th_Abaxial_R	608.213	98.8302	34.7846	30.7029	1.13294	0.782503	1.58465	7	3	R	1
7th_Abaxial_R	1095.04	125.646	40.9722	39.5285	1.03652	0.871651	4.5142	7	3	R	1
7th_Abaxial_R	991.09	120.663	43.2714	31.5737	1.37049	0.855405	2.85646	7	3	R	1
7th_Abaxial_R	1358.47	141.945	47.7814	40.1604	1.18976	0.847265	2.36178	7	3	R	1
7th_Abaxial_R	1723.27	160.403	53.9862	46.7155	1.15564	0.841667	2.66841	7	3	R	1
7th_Abaxial_R	1528.28	150.76	52.9721	44.1284	1.20041	0.844965	1.49898	7	3	R	1
7th_Abaxial_R	1157.67	130.696	44.4491	37.8257	1.1751	0.851672	5.31421	7	3	R	1
7th_Abaxial_R	973.657	127.044	46.3686	33.4215	1.38739	0.758063	1.95954	7	3	R	1
7th_Abaxial_R	969.783	118.276	37.1541	36.1142	1.02879	0.87114	4.29075	7	3	R	1
7th_Abaxial_R	1062.11	128.974	43.554	33.0914	1.31617	0.802368	0.97625	7	3	R	1
7th_Abaxial_R	781.25	108.083	38.4521	27.7422	1.38605	0.840404	1.55601	7	3	R	1
7th_Abaxial_R	890.367	112.904	37.1541	31.0375	1.19707	0.877732	4.06693	7	3	R	1
7th_Abaxial_R	818.698	110.355	35.5011	35.5011	1	0.844787	3.01111	7	3	R	1
7th_Abaxial_R	919.421	114.511	38.1994	34.1098	1.11989	0.881112	4.10775	7	3	R	1
7th_Abaxial_R	1355.89	141.004	47.142	37.7745	1.24798	0.856984	0.9082	7	3	R	1
7th_Abaxial_R	1415.29	145.159	47.4559	40.2728	1.17836	0.844045	5.69779	7	3	R	1
7th_Abaxial_R	971.074	117.725	38.8364	34.1855	1.13605	0.880491	0.876162	7	3	R	1
7th_Abaxial_R	1171.23	130.971	44.3764	37.1019	1.19607	0.858023	0.991243	7	3	R	1
7th_Abaxial_R	982.051	123.326	43.554	28.1121	1.5493	0.811398	2.01334	7	3	R	1
7th_Abaxial_R	941.374	117.563	40.3049	34.6358	1.16368	0.855908	2.87219	7	3	R	1
7th_Abaxial_R	1003.36	121.719	42.5492	35.935	1.18406	0.851038	0.572031	7	3	R	1
7th_Abaxial_R	768.337	104.089	35.6644	29.5455	1.2071	0.891159	2.65845	7	3	R	1
7th_Abaxial_R	1063.4	126.15	40.7351	36.6466	1.11156	0.839715	1.10607	7	3	R	1
7th_Abaxial_R	1095.69	129.364	45.6388	33.4215	1.36556	0.822749	6.25385	7	3	R	1
7th_Abaxial_R	813.533	109.024	35.0066	33.4215	1.04743	0.860084	1.26058	7	3	R	1
7th_Abaxial_R	1943.44	174.315	64.613	41.1922	1.56858	0.803735	9.76384	7	3	R	1
7th_Abaxial_R	1776.86	162.951	56.1322	41.9224	1.33895	0.840908	1.74597	7	3	R	1
7th_Abaxial_R	1173.81	130.971	43.8642	36.5937	1.19868	0.859915	3.29133	7	3	R	1
7th_Abaxial_R	860.666	116.118	42.6553	28.135	1.51609	0.802133	1.13427	7	3	R	1
7th_Abaxial_R	1078.25	125.874	41.907	37.8428	1.1074	0.855176	1.24005	7	3	R	1
7th_Abaxial_R	1293.9	138.731	50.2319	36.3814	1.3807	0.844822	2.67766	7	3	R	1
7th_Abaxial_R	1110.54	124.543	40.7351	37.2235	1.09434	0.899711	2.47353	7	3	R	1
7th_Abaxial_R	1261.62	135.907	46.8535	39.5774	1.18384	0.858335	3.25491	7	3	R	1
7th_Abaxial_R	1340.39	139.672	46.3826	40.7351	1.13864	0.863418	2.9315	7	3	R	1
7th_Abaxial_R	1352.66	139.787	47.5918	40.3529	1.17939	0.869896	2.1139	7	3	R	1
7th_Abaxial_R	975.594	119.332	37.979	37.1019	1.02364	0.860924	6.40766	7	3	R	1
7th_Abaxial_R	1410.12	142.335	47.5918	41.9224	1.13523	0.874669	2.35779	7	3	R	1
7th_Abaxial_R	1115.7	126.816	40.9722	38.4521	1.06554	0.871788	3.50349	7	3	R	1
7th_Abaxial_R	988.507	118.781	38.8696	37.2755	1.04277	0.880438	2.21596	7	3	R	1
7th_Abaxial_R	1140.88	131.086	45.8083	32.0809	1.4279	0.834336	8.01102	7	3	R	1
7th_Abaxial_R	920.713	115.062	38.1825	32.5008	1.17482	0.873912	7.78005	7	3	R	1
7th_Abaxial_R	1691.63	158.957	55.0169	41.3643	1.33006	0.84131	4.69991	7	3	R	1
7th_Abaxial_R	1079.55	129.317	46.2571	32.0205	1.44461	0.811221	12.107	7	3	R	1
7th_Abaxial_R	1431.43	147.156	52.642	33.901	1.55282	0.830659	2.83719	7	3	R	1
7th_Abaxial_R	1153.15	128.699	42.8817	38.7865	1.10559	0.874879	1.66041	7	3	R	1
7th_Abaxial_R	1737.47	164.558	60.3879	37.3793	1.61554	0.806286	9.9652	7	3	R	1
7th_Abaxial_R	2867.38	202.966	64.613	58.4979	1.10454	0.874678	9.67608	7	3	R	1
7th_Abaxial_R	1071.8	123.763	40.9722	34.8588	1.17538	0.879304	2.94503	7	3	R	1
7th_Abaxial_R	1222.88	136.458	43.8937	37.7745	1.16199	0.825268	3.09181	7	3	R	1
7th_Abaxial_R	1335.23	142.725	46.0192	40.3529	1.14042	0.823692	7.009	7	3	R	1
7th_Abaxial_R	773.502	111.848	41.7836	23.4267	1.78358	0.776986	6.73773	7	3	R	1
7th_Abaxial_R	1572.83	151.587	47.0872	44.5652	1.05659	0.860132	3.01147	7	3	R	1
7th_Abaxial_R	628.228	96.4432	34.0909	28.4091	1.2	0.848758	2.88768	7	3	R	1
7th_Abaxial_R	1555.4	156.409	58.0436	35.6644	1.62749	0.798969	3.66196	7	3	R	1
7th_Abaxial_R	1219.01	134.186	45.4829	35.0066	1.29927	0.850756	3.01624	7	3	R	1
7th_Abaxial_R	1058.88	126.426	44.9546	32.0003	1.40482	0.832503	0.598492	7	3	R	1
7th_Abaxial_R	2213.97	178.746	57.91	52.1367	1.11073	0.870782	7.58238	7	3	R	1
7th_Abaxial_R	1578.64	156.799	55.589	40.3049	1.37921	0.80688	6.74256	7	3	R	1
7th_Abaxial_R	765.754	108.634	39.2334	25.4099	1.54402	0.815393	1.06107	7	3	R	1
7th_Abaxial_R	957.515	117.059	39.4467	33.0328	1.19417	0.8781	2.80925	7	3	R	1
7th_Abaxial_R	1474.69	148.763	51.6514	40.3049	1.28152	0.837373	3.71381	7	3	R	1
8th_Abaxial_R	1251.94	133.52	43.6577	37.979	1.14952	0.882471	6.50027	8	3	R	1
8th_Abaxial_R	826.446	110.907	38.5862	28.1121	1.37258	0.844322	4.09145	8	3	R	1
8th_Abaxial_R	647.598	96.9947	33.1304	27.0111	1.22655	0.865007	2.98574	8	3	R	1
8th_Abaxial_R	1123.45	127.919	44.4491	33.7291	1.31783	0.86277	4.48569	8	3	R	1
8th_Abaxial_R	838.714	110.241	36.6818	29.5017	1.24338	0.867234	1.44606	8	3	R	1
8th_Abaxial_R	866.477	110.517	35.935	32.3415	1.11111	0.891477	1.69901	8	3	R	1
8th_Abaxial_R	1301.01	138.227	46.8535	35.6644	1.31373	0.855667	2.51966	8	3	R	1
8th_Abaxial_R	847.107	111.297	39.5774	30.7029	1.28905	0.859377	3.42598	8	3	R	1
8th_Abaxial_R	1726.5	164.121	59.1018	42.9569	1.37584	0.805468	3.06492	8	3	R	1
8th_Abaxial_R	993.673	126.312	44.2015	29.8282	1.48187	0.782647	3.66952	8	3	R	1
8th_Abaxial_R	555.914	92.6777	33.1888	26.8191	1.23751	0.813331	2.40523	8	3	R	1
8th_Abaxial_R	1789.77	159.737	52.3838	47.5782	1.101	0.881448	3.11041	8	3	R	1
8th_Abaxial_R	1122.16	130.03	48.4523	33.901	1.42923	0.834021	4.15112	8	3	R	1
8th_Abaxial_R	1479.21	151.702	51.8262	38.8696	1.33333	0.807716	4.59567	8	3	R	1
8th_Abaxial_R	1104.73	128.423	43.5095	36.2391	1.20062	0.841743	1.88735	8	3	R	1
8th_Abaxial_R	1362.35	142.335	47.142	36.6818	1.28516	0.845032	0.399392	8	3	R	1
8th_Abaxial_R	1241.61	133.91	43.2714	40.7351	1.06226	0.8701	3.88315	8	3	R	1
8th_Abaxial_R	1072.44	123.488	39.9671	35.2822	1.13278	0.883767	1.24663	8	3	R	1
8th_Abaxial_R	1792.36	162.561	53.4936	44.1284	1.21223	0.852316	4.83586	8	3	R	1
8th_Abaxial_R	1671.62	158.681	56.5562	36.717	1.54033	0.834247	12.2347	8	3	R	1
8th_Abaxial_R	921.358	115.177	37.979	34.7846	1.09183	0.872792	4.32108	8	3	R	1
8th_Abaxial_R	1288.09	138.065	45.8646	38.6029	1.18811	0.849158	3.34707	8	3	R	1
8th_Abaxial_R	761.235	104.364	34.6172	30.5975	1.13137	0.878262	3.05355	8	3	R	1
8th_Abaxial_R	858.729	110.517	37.1541	32.0809	1.15814	0.883505	2.86857	8	3	R	1
8th_Abaxial_R	1163.48	128.309	41.3643	37.2755	1.10969	0.88809	1.2151	8	3	R	1
8th_Abaxial_R	1272.6	133.91	43.8642	40.6875	1.07807	0.891818	4.30451	8	3	R	1
8th_Abaxial_R	1311.98	140.062	45.7378	40.6558	1.125	0.840419	0.808298	8	3	R	1
8th_Abaxial_R	854.855	113.569	40.7351	28.4772	1.43045	0.832874	0.583089	8	3	R	1
8th_Abaxial_R	1437.89	143.942	49.8448	39.6915	1.25581	0.872086	1.67268	8	3	R	1
8th_Abaxial_R	906.508	115.842	42.5492	30.258	1.40621	0.848884	0.926959	8	3	R	1
8th_Abaxial_R	2024.79	177.139	63.4128	41.3643	1.53303	0.810891	3.43925	8	3	R	1
8th_Abaxial_R	1584.45	160.288	56.1322	37.7745	1.48598	0.77497	1.21598	8	3	R	1
8th_Abaxial_R	1328.77	139.672	45.8083	40.7351	1.12454	0.855931	1.56498	8	3	R	1
8th_Abaxial_R	1089.88	131.913	47.7408	32.3015	1.47797	0.78707	6.81402	8	3	R	1
8th_Abaxial_R	689.566	100.874	35.0066	25.6375	1.36545	0.851575	1.42224	8	3	R	1
8th_Abaxial_R	956.87	120.939	41.1922	31.5123	1.30718	0.822109	5.5092	8	3	R	1
8th_Abaxial_R	1053.07	127.092	44.2599	34.6358	1.27787	0.819284	2.32333	8	3	R	1
8th_Abaxial_R	1311.34	139.397	44.7675	38.6531	1.15819	0.848047	5.65101	8	3	R	1
8th_Abaxial_R	1077.61	128.423	44.2599	34.6358	1.27787	0.82108	3.84677	8	3	R	1
8th_Abaxial_R	982.696	118.276	39.9024	34.8588	1.14469	0.88274	2.89027	8	3	R	1
8th_Abaxial_R	1013.04	121.215	40.4648	33.1888	1.21923	0.866415	3.53072	8	3	R	1
8th_Abaxial_R	1703.9	158.13	51.3883	47.2924	1.08661	0.8563	0.8231	8	3	R	1
8th_Abaxial_R	1094.4	128.033	42.7762	35.592	1.20185	0.838958	0.763523	8	3	R	1
8th_Abaxial_R	448.735	80.5342	26.5043	23.9716	1.10566	0.869439	3.5348	8	3	R	1
8th_Abaxial_R	1338.46	142.449	47.4695	41.0509	1.15636	0.828884	3.83767	8	3	R	1
8th_Abaxial_R	580.449	93.7806	33.5564	23.3992	1.43409	0.82937	3.66202	8	3	R	1
8th_Abaxial_R	2222.37	182.464	63.0042	51.6514	1.21979	0.838822	4.26691	8	3	R	1
8th_Abaxial_R	978.177	119.883	42.2293	32.5405	1.29775	0.85528	0.728927	8	3	R	1
8th_Abaxial_R	517.175	93.6191	34.6358	21.7102	1.59537	0.741512	5.212	8	3	R	1
8th_Abaxial_R	1024.66	121.215	38.8364	36.3103	1.06957	0.876355	1.86281	8	3	R	1
8th_Abaxial_R	789.644	108.358	36.2569	30.5975	1.18496	0.845116	1.42033	8	3	R	1
8th_Abaxial_R	1146.05	132.578	48.5854	30.0868	1.61484	0.819345	2.22279	8	3	R	1
8th_Abaxial_R	1905.35	167.772	55.1693	49.5069	1.11438	0.850635	2.56318	8	3	R	1
8th_Abaxial_R	824.509	111.021	36.5937	34.0909	1.07342	0.840611	2.57844	8	3	R	1
8th_Abaxial_R	1711	158.634	53.2517	47.5782	1.11925	0.854412	2.57295	8	3	R	1
8th_Abaxial_R	1215.78	133.91	45.8083	36.6466	1.25	0.852001	0.89079	8	3	R	1
8th_Abaxial_R	1348.14	141.555	46.4243	40.3049	1.15183	0.845461	3.78793	8	3	R	1
8th_Abaxial_R	551.395	88.9594	29.3261	26.1611	1.12098	0.875566	2.57628	8	3	R	1
8th_Abaxial_R	1059.53	126.54	41.3643	38.1825	1.08333	0.831508	1.77622	8	3	R	1
8th_Abaxial_R	1475.34	146.605	49.1797	44.3764	1.10824	0.86259	4.32788	8	3	R	1
8th_Abaxial_R	863.249	111.572	36.3814	33.1888	1.09619	0.871429	3.66469	8	3	R	1
8th_Abaxial_R	648.244	96.719	32.3015	28.2267	1.14436	0.870813	2.19206	8	3	R	1
8th_Abaxial_R	1603.18	160.403	52.8256	42.0455	1.25639	0.783012	3.19403	8	3	R	1
8th_Abaxial_R	1503.74	148.098	50.4627	40.6875	1.24025	0.861565	3.30734	8	3	R	1
8th_Abaxial_R	1559.27	151.15	49.8059	43.1968	1.153	0.857658	8.22971	8	3	R	1
8th_Abaxial_R	1201.58	132.578	43.4947	37.3793	1.1636	0.859043	1.26827	8	3	R	1
8th_Abaxial_R	1183.5	132.189	42.8817	38.7865	1.10559	0.851117	4.28386	8	3	R	1
8th_Abaxial_R	1311.98	148.212	50.4627	36.5937	1.379	0.750538	8.19785	8	3	R	1
8th_Abaxial_R	1348.14	140.452	46.3826	38.1994	1.21422	0.858791	5.29207	8	3	R	1
8th_Abaxial_R	1490.19	148.925	51.0479	39.184	1.30278	0.844338	4.52553	8	3	R	1
8th_Abaxial_R	909.091	114.511	37.1019	34.6358	1.0712	0.871212	1.70169	8	3	R	1
8th_Abaxial_R	1172.52	130.42	43.5095	38.7032	1.12419	0.866248	6.07711	8	3	R	1
8th_Abaxial_R	914.256	117.174	39.5774	35.5011	1.11482	0.836795	0.968635	8	3	R	1
8th_Abaxial_R	1024.66	121.215	40.3049	36.717	1.09772	0.876355	2.71774	8	3	R	1
8th_Abaxial_R	737.991	104.754	36.3814	27.5085	1.32255	0.845118	3.1019	8	3	R	1
8th_Abaxial_R	1018.21	122.546	38.8696	34.7846	1.11744	0.852014	3.76238	8	3	R	1
8th_Abaxial_R	1311.98	138.892	44.3182	37.1541	1.19282	0.854635	5.93395	8	3	R	1
8th_Abaxial_R	949.768	116.118	39.7565	34.6917	1.146	0.885174	1.38831	8	3	R	1
8th_Abaxial_R	1051.14	124.543	43.4947	32.7777	1.32696	0.851587	1.4806	8	3	R	1
8th_Abaxial_R	741.865	102.871	33.7291	31.2035	1.08094	0.880936	2.86463	8	3	R	1
8th_Abaxial_R	891.658	113.455	38.7032	30.7029	1.26057	0.87048	5.54016	8	3	R	1
8th_Abaxial_R	944.602	118.001	41.6133	32.7777	1.26956	0.852491	3.58636	8	3	R	1
8th_Abaxial_R	1034.35	121.88	42.0455	33.7865	1.24445	0.875001	1.96052	8	3	R	1
8th_Abaxial_R	791.581	106.361	34.1855	33.1304	1.03185	0.879301	2.16408	8	3	R	1
8th_Abaxial_R	1148.63	127.643	41.3643	37.7745	1.09503	0.885923	1.3902	8	3	R	1
8th_Abaxial_R	761.88	105.42	36.875	27.7422	1.3292	0.861491	5.19336	8	3	R	1
8th_Abaxial_R	861.312	111.848	38.1994	30.0224	1.27236	0.865192	1.4962	8	3	R	1
8th_Abaxial_R	794.809	107.417	36.9973	31.348	1.18021	0.865619	3.49166	8	3	R	1
8th_Abaxial_R	975.594	124.657	42.8365	28.0661	1.52627	0.788938	7.06228	8	3	R	1
8th_Abaxial_R	1187.37	129.916	42.2904	38.1994	1.1071	0.884041	2.74313	8	3	R	1
8th_Abaxial_R	882.619	115.566	39.3976	31.2035	1.2626	0.830461	1.38303	8	3	R	1
8th_Abaxial_R	2505.17	194.218	63.8895	59.1018	1.08101	0.83458	4.17359	8	3	R	1
8th_Abaxial_R	513.946	88.018	32.3015	22.5562	1.43205	0.833652	0.752012	8	3	R	1
8th_Abaxial_R	1203.51	133.634	43.2714	39.184	1.10431	0.846888	2.85002	8	3	R	1
8th_Abaxial_R	1679.36	158.91	51.8262	45.4545	1.14017	0.835706	5.3487	8	3	R	1
8th_Abaxial_R	1084.07	131.476	46.4243	31.6554	1.46655	0.788089	4.10872	8	3	R	1
8th_Abaxial_R	1377.2	142.059	46.3826	43.8495	1.05777	0.857563	5.39407	8	3	R	1
8th_Abaxial_R	1318.44	141.004	49.8059	36.875	1.35067	0.833315	6.52411	8	3	R	1
8th_Abaxial_R	1404.96	146.101	49.6111	36.3103	1.36631	0.827122	3.44516	8	3	R	1
8th_Abaxial_R	1045.33	121.605	42.5492	34.355	1.23851	0.888301	1.58794	8	3	R	1
8th_Abaxial_R	1466.94	145.939	48.6385	41.3643	1.17586	0.865525	1.43552	8	3	R	1
8th_Abaxial_R	721.849	104.479	35.6825	29.1051	1.22599	0.831002	4.86913	8	3	R	1
8th_Abaxial_R	1689.05	158.796	53.1303	44.2599	1.20042	0.841735	2.13638	8	3	R	1
8th_Abaxial_R	1181.56	132.303	43.4204	37.7745	1.14946	0.848258	2.85583	8	3	R	1
8th_Abaxial_R	1585.74	156.523	53.0574	39.2334	1.35235	0.813369	3.74882	8	3	R	1
8th_Abaxial_R	1481.15	152.757	48.3456	44.2599	1.09231	0.797635	6.98463	8	3	R	1
8th_Abaxial_R	1160.9	130.192	43.7315	34.053	1.28422	0.860674	0.921279	8	3	R	1
8th_Abaxial_R	1226.76	138.341	48.6385	34.0909	1.42673	0.805501	2.91927	8	3	R	1
8th_Abaxial_R	1205.45	130.857	43.7168	38.6364	1.13149	0.884634	2.36962	8	3	R	1
8th_Abaxial_R	1387.53	143.391	47.9432	41.3174	1.16036	0.848026	2.5368	8	3	R	1
8th_Abaxial_R	1129.26	131.799	48.4523	31.4303	1.54158	0.816926	4.15553	8	3	R	1
8th_Abaxial_R	1321.67	140.338	48.956	38.1994	1.28159	0.843299	3.83263	8	3	R	1
8th_Abaxial_R	2114.54	186.734	66.504	54.213	1.22672	0.762042	3.35319	8	3	R	1
8th_Abaxial_R	1008.52	123.212	41.9224	32.1613	1.3035	0.834816	3.48579	8	3	R	1
8th_Abaxial_R	992.381	119.332	39.184	33.0914	1.18411	0.875738	4.96933	8	3	R	1
8th_Abaxial_R	1179.62	128.974	42.2904	38.1994	1.1071	0.89114	1.72788	8	3	R	1
8th_Abaxial_R	1084.07	126.702	45.2838	32.3415	1.40018	0.848595	2.26133	8	3	R	1
8th_Abaxial_R	1180.91	129.754	44.2599	37.8428	1.16957	0.881424	2.95645	8	3	R	1
8th_Abaxial_R	1547.65	149.039	49.546	42.2752	1.17199	0.875553	2.04576	8	3	R	1
8th_Abaxial_R	1415.93	143.552	45.8083	40.7351	1.12454	0.863443	4.78965	8	3	R	1
8th_Abaxial_R	1348.14	141.004	46.2711	41.1922	1.1233	0.852087	1.04385	8	3	R	1
8th_Abaxial_R	1380.42	140.062	46.3826	42.2904	1.09676	0.884259	1.72464	8	3	R	1
8th_Abaxial_R	1357.18	142.335	46.2571	39.6426	1.16685	0.841828	5.75211	8	3	R	1
8th_Abaxial_R	1166.71	130.696	43.8937	34.1855	1.28399	0.858322	1.54546	8	3	R	1
8th_Abaxial_R	1100.85	129.754	46.0192	31.6554	1.45375	0.821666	7.96509	8	3	R	1
8th_Abaxial_R	984.633	119.883	38.8364	35.2456	1.10188	0.860926	5.5178	8	3	R	1
8th_Abaxial_R	1536.03	148.488	48.5455	45.4119	1.069	0.875445	2.72385	8	3	R	1
8th_Abaxial_R	593.363	96.0533	33.5757	24.9224	1.34721	0.808175	5.19169	8	3	R	1
8th_Abaxial_R	840.651	112.628	39.5774	30.7029	1.28905	0.832784	6.28635	8	3	R	1
8th_Abaxial_R	580.449	96.0533	34.6917	21.4409	1.61802	0.790587	3.83689	8	3	R	1
8th_Abaxial_R	440.987	79.2028	27.485	22.4126	1.22632	0.883393	0.666494	8	3	R	1
8th_Abaxial_R	590.78	93.3906	30.1939	27.6723	1.09113	0.851195	1.51393	8	3	R	1
8th_Abaxial_R	467.459	80.8099	27.1065	23.9716	1.13078	0.899548	2.9194	8	3	R	1
8th_Abaxial_R	493.285	85.3553	30.0224	21.8584	1.37349	0.850837	1.90916	8	3	R	1
8th_Abaxial_R	1333.29	139.948	46.7155	39.5285	1.18182	0.855462	4.42489	8	3	R	1
8th_Abaxial_R	678.59	145.663	46.7983	25.938	1.80424	0.401899	2.98487	8	3	R	1
8th_Abaxial_R	513.946	84.9654	27.9508	25.4099	1.1	0.89463	3.0685	8	3	R	1
8th_Abaxial_R	559.143	92.1735	33.0328	23.4267	1.41005	0.827028	0.964059	8	3	R	1
8th_Abaxial_R	859.375	112.904	40.3529	31.2035	1.29322	0.84718	2.03513	8	3	R	1
8th_Abaxial_R	517.82	88.5695	29.1273	25.5366	1.14061	0.829509	1.90607	8	3	R	1
8th_Abaxial_R	690.857	101.264	35.5011	29.1051	1.21976	0.846612	1.71169	8	3	R	1
8th_Abaxial_R	694.086	103.261	33.7483	30.5342	1.10526	0.817988	1.30591	8	3	R	1
8th_Abaxial_R	1029.83	128.423	45.3692	32.0809	1.41421	0.784675	7.02143	8	3	R	1
8th_Abaxial_R	730.243	102.092	36.6466	27.485	1.33333	0.880434	2.30106	8	3	R	1
8th_Abaxial_R	510.718	86.021	28.6805	26.1611	1.09631	0.867325	3.06691	8	3	R	1
8th_Abaxial_R	865.186	111.297	37.7745	30.5975	1.23456	0.877717	1.94667	8	3	R	1
8th_Abaxial_R	671.488	101.654	36.6466	25.938	1.41286	0.816574	2.77384	8	3	R	1
8th_Abaxial_R	755.424	105.03	33.7865	30.1939	1.11898	0.860545	1.31837	8	3	R	1
8th_Abaxial_R	807.076	107.693	35.6825	30.9124	1.15431	0.874485	1.59336	8	3	R	1
8th_Abaxial_R	475.852	85.6311	31.5942	20.2324	1.56157	0.815491	5.04101	8	3	R	1
8th_Abaxial_R	581.095	93.8948	33.7865	25.7631	1.31143	0.828274	2.49028	8	3	R	1
8th_Abaxial_R	579.158	92.8392	31.5942	25.9131	1.21924	0.844392	2.31317	8	3	R	1
8th_Abaxial_R	1782.67	160.013	50.7816	47.5782	1.06733	0.874927	3.23429	8	3	R	1
8th_Abaxial_R	545.584	89.2351	32.5603	23.3992	1.39152	0.860993	4.32859	8	3	R	1
8th_Abaxial_R	1026.6	128.147	43.8937	29.5455	1.48563	0.785585	2.04006	8	3	R	1
8th_Abaxial_R	724.432	104.479	34.053	28.9717	1.17539	0.833975	6.10373	8	3	R	1
8th_Abaxial_R	776.73	110.631	36.5937	33.0328	1.1078	0.797491	3.30453	8	3	R	1
8th_Abaxial_R	907.8	114.672	37.3793	36.3103	1.02944	0.867526	2.64661	8	3	R	1
8th_Abaxial_R	1355.89	140.614	45.4545	38.8696	1.16941	0.861744	2.11033	8	3	R	1
8th_Abaxial_R	1409.48	144.104	48.8768	39.184	1.24737	0.85294	1.80636	8	3	R	1
8th_Abaxial_R	2308.88	184.898	59.1018	53.4212	1.10634	0.848683	7.97425	8	3	R	1
8th_Abaxial_R	799.329	109.575	40.7351	25.9629	1.56898	0.836582	2.15161	8	3	R	1
8th_Abaxial_R	1274.54	138.731	46.3686	32.0003	1.44901	0.832175	11.3822	8	3	R	1
9th_Abaxial_R	1519.89	155.192	54.9699	37.6375	1.46051	0.793022	5.71078	9	3	R	1
9th_Abaxial_R	2091.94	176.198	58.1769	47.7002	1.21964	0.846759	4.34833	9	3	R	1
9th_Abaxial_R	1044.68	128.309	43.9084	30.0868	1.45939	0.797408	4.46551	9	3	R	1
9th_Abaxial_R	1165.42	128.974	41.7217	39.184	1.06477	0.880409	0.834623	9	3	R	1
9th_Abaxial_R	646.952	96.719	34.0909	27.5085	1.23929	0.869078	1.78458	9	3	R	1
9th_Abaxial_R	1333.29	138.065	49.9225	36.2391	1.37758	0.878953	6.24639	9	3	R	1
9th_Abaxial_R	1687.11	155.077	49.2322	48.1582	1.0223	0.881571	1.22312	9	3	R	1
9th_Abaxial_R	1033.7	122.936	43.2714	32.0809	1.34882	0.859502	2.88753	9	3	R	1
9th_Abaxial_R	1040.81	122.822	41.9224	32.1613	1.3035	0.867018	2.45219	9	3	R	1
9th_Abaxial_R	1082.77	127.092	43.554	33.0914	1.31617	0.842391	5.21694	9	3	R	1
9th_Abaxial_R	868.414	114.625	38.1994	33.1304	1.153	0.830573	1.74817	9	3	R	1
9th_Abaxial_R	1626.42	157.35	54.6046	40.5604	1.34625	0.825485	2.38985	9	3	R	1
9th_Abaxial_R	1110.54	128.309	45.3692	36.717	1.23565	0.847677	2.38161	9	3	R	1
9th_Abaxial_R	1348.79	142.611	49.2322	38.4521	1.28035	0.83339	1.3404	9	3	R	1
9th_Abaxial_R	788.998	105.81	35.0987	31.0167	1.13161	0.885591	1.9928	9	3	R	1
9th_Abaxial_R	1169.94	130.971	44.2599	40.7351	1.08653	0.857077	3.01179	9	3	R	1
9th_Abaxial_R	1031.77	122.27	40.2086	36.9973	1.0868	0.867258	2.00697	9	3	R	1
9th_Abaxial_R	958.161	119.056	38.6364	33.5564	1.15139	0.849461	2.36761	9	3	R	1
9th_Abaxial_R	1411.42	143.276	47.0872	40.9722	1.14925	0.864003	3.52756	9	3	R	1
9th_Abaxial_R	994.964	119.883	39.6915	34.6172	1.14658	0.869958	4.38164	9	3	R	1
9th_Abaxial_R	1073.09	123.212	39.9024	36.3103	1.09893	0.888261	3.02624	9	3	R	1
9th_Abaxial_R	546.875	90.5665	29.5017	24.8186	1.1887	0.837844	3.49385	9	3	R	1
9th_Abaxial_R	1024.02	124.543	44.2015	33.7483	1.30974	0.829618	2.28894	9	3	R	1
9th_Abaxial_R	1161.54	129.364	42.2752	39.7727	1.06292	0.872201	3.05816	9	3	R	1
9th_Abaxial_R	895.532	116.118	40.9722	29.1273	1.40666	0.834627	2.73016	9	3	R	1
9th_Abaxial_R	1297.78	136.848	44.782	40.6875	1.10063	0.870828	1.53495	9	3	R	1
9th_Abaxial_R	497.159	87.6281	30.1939	20.4861	1.47388	0.813615	0.833239	9	3	R	1
9th_Abaxial_R	1173.17	134.69	50.0516	37.1019	1.34903	0.812645	3.78886	9	3	R	1
9th_Abaxial_R	1640.62	153.974	52.3221	44.1284	1.18568	0.869605	3.65517	9	3	R	1
9th_Abaxial_R	1159.61	129.25	39.9671	38.8696	1.02823	0.872286	2.08249	9	3	R	1
9th_Abaxial_R	1787.19	161.068	54.5573	45.7095	1.19356	0.865686	2.43548	9	3	R	1
9th_Abaxial_R	1357.18	142.335	47.2651	39.6426	1.19228	0.841828	2.2135	9	3	R	1
9th_Abaxial_R	1587.68	157.968	57.5072	40.4648	1.42117	0.799526	2.05594	9	3	R	1
9th_Abaxial_R	1082.77	126.702	40.6081	38.0979	1.06589	0.847584	0.661104	9	3	R	1
9th_Abaxial_R	1131.84	129.364	44.7675	34.6172	1.29322	0.849899	4.96673	9	3	R	1
9th_Abaxial_R	1040.16	124.429	40.6081	35.935	1.13004	0.844242	1.66741	9	3	R	1
9th_Abaxial_R	1548.94	151.702	49.9612	40.6081	1.23033	0.845793	2.52203	9	3	R	1
9th_Abaxial_R	1166.06	131.361	46.7155	35.5011	1.31589	0.849175	4.54904	9	3	R	1
9th_Abaxial_R	1226.11	132.968	43.2714	39.184	1.10431	0.87145	4.13345	9	3	R	1
9th_Abaxial_R	1076.96	125.095	39.9024	35.2456	1.13212	0.864835	3.40351	9	3	R	1
9th_Abaxial_R	1171.23	131.913	46.3686	34.5051	1.34382	0.84582	3.50495	9	3	R	1
9th_Abaxial_R	1315.86	141.004	45.4119	40.3529	1.12537	0.831683	5.319	9	3	R	1
9th_Abaxial_R	1360.41	142.059	47.046	40.4648	1.16264	0.84711	2.39829	9	3	R	1
9th_Abaxial_R	1039.51	124.153	40.9722	34.8588	1.17538	0.84747	2.84301	9	3	R	1
9th_Abaxial_R	878.745	114.787	36.3814	32.7974	1.10928	0.838089	3.66908	9	3	R	1
9th_Abaxial_R	1825.93	163.113	54.9229	45.241	1.21401	0.86242	6.27388	9	3	R	1
9th_Abaxial_R	1424.97	144.104	47.142	41.0666	1.14794	0.862317	1.38284	9	3	R	1
9th_Abaxial_R	1092.46	127.757	43.017	31.4303	1.36865	0.841092	2.0121	9	3	R	1
9th_Abaxial_R	909.737	114.787	36.717	33.1304	1.10826	0.867647	3.69215	9	3	R	1
9th_Abaxial_R	1608.34	151.702	48.2252	45.7095	1.05504	0.878228	2.64392	9	3	R	1
9th_Abaxial_R	1180.91	131.637	45.4119	35.6644	1.27331	0.85639	2.90572	9	3	R	1
9th_Abaxial_R	1256.46	137.238	48.7975	36.0963	1.35187	0.838316	1.63137	9	3	R	1
9th_Abaxial_R	1359.76	141.004	44.2599	41.7217	1.06083	0.859433	5.18858	9	3	R	1
9th_Abaxial_R	1298.42	138.065	49.8059	36.875	1.35067	0.855968	3.48844	9	3	R	1
9th_Abaxial_R	1243.54	140.452	47.7408	37.979	1.25703	0.792161	1.45798	9	3	R	1
9th_Abaxial_R	1498.58	147.318	49.337	38.8696	1.2693	0.86772	1.89162	9	3	R	1
9th_Abaxial_R	1412.71	146.101	48.2386	41.0666	1.17464	0.831683	3.2135	9	3	R	1
9th_Abaxial_R	1169.94	131.523	43.1968	37.5172	1.15139	0.849905	4.83912	9	3	R	1
9th_Abaxial_R	920.067	115.728	38.7865	33.7291	1.14994	0.863282	2.24656	9	3	R	1
9th_Abaxial_R	1384.3	143.276	47.9432	39.7565	1.20592	0.847403	5.82334	9	3	R	1
9th_Abaxial_R	832.903	110.355	37.979	30.7029	1.23699	0.859444	0.878265	9	3	R	1
9th_Abaxial_R	1056.95	126.702	45.8083	29.5455	1.55043	0.827368	6.46809	9	3	R	1
9th_Abaxial_R	1184.79	129.364	43.5095	37.8428	1.14974	0.889655	0.228936	9	3	R	1
9th_Abaxial_R	1537.96	150.095	49.337	44.5507	1.10744	0.857879	6.18857	9	3	R	1
9th_Abaxial_R	1510.2	146.766	48.7975	41.1765	1.18508	0.881033	5.26621	9	3	R	1
9th_Abaxial_R	1381.71	141.004	46.0192	39.9024	1.15329	0.873308	2.47399	9	3	R	1
9th_Abaxial_R	647.598	98.326	35.0066	23.4267	1.4943	0.841741	2.40714	9	3	R	1
9th_Abaxial_R	1617.38	154.526	55.7861	40.9722	1.36156	0.851177	3.63742	9	3	R	1
9th_Abaxial_R	902.634	116.394	37.6375	35.0987	1.07233	0.837265	4.63739	9	3	R	1
9th_Abaxial_R	1415.29	142.886	45.8083	42.2293	1.08475	0.871109	5.31507	9	3	R	1
9th_Abaxial_R	1042.74	125.76	41.1922	35.0803	1.17423	0.828514	4.39612	9	3	R	1
9th_Abaxial_R	845.816	109.575	35.6644	33.1304	1.07649	0.885236	1.41009	9	3	R	1
9th_Abaxial_R	968.492	122.822	41.907	32.5405	1.28784	0.806778	0.984046	9	3	R	1
9th_Abaxial_R	1095.69	127.092	43.1968	34.355	1.25736	0.852438	5.55525	9	3	R	1
9th_Abaxial_R	710.227	101.816	32.3415	31.2655	1.03441	0.860946	1.2691	9	3	R	1
9th_Abaxial_R	1011.11	121.88	40.9722	33.7291	1.21474	0.855338	1.86259	9	3	R	1
9th_Abaxial_R	1517.3	147.432	47.9567	41.0666	1.16778	0.877201	5.09263	9	3	R	1
9th_Abaxial_R	852.273	110.517	37.6203	31.0375	1.21209	0.876862	2.30268	9	3	R	1
9th_Abaxial_R	896.178	114.121	37.7745	31.6554	1.1933	0.864716	0.515199	9	3	R	1
9th_Abaxial_R	1460.49	145.159	46.3547	40.5604	1.14286	0.870999	3.23664	9	3	R	1
9th_Abaxial_R	1362.99	139.397	46.8535	39.5774	1.18384	0.881451	3.455	9	3	R	1
9th_Abaxial_R	1351.37	141.831	49.0614	38.5862	1.27148	0.844194	0.969337	9	3	R	1
9th_Abaxial_R	735.408	103.423	33.1304	30.5975	1.08278	0.863981	4.72638	9	3	R	1
9th_Abaxial_R	971.72	117.059	38.1994	36.6466	1.04237	0.891126	3.32446	9	3	R	1
9th_Abaxial_R	754.778	106.476	35.0987	31.5737	1.11164	0.836622	3.65302	9	3	R	1
9th_Abaxial_R	1332.64	141.555	46.8535	36.3814	1.28784	0.835743	5.78876	9	3	R	1
9th_Abaxial_R	424.845	77.5958	27.5085	21.1376	1.3014	0.886675	3.97453	9	3	R	1
9th_Abaxial_R	1277.12	138.341	49.8448	33.5757	1.48455	0.838569	3.61161	9	3	R	1
9th_Abaxial_R	1204.8	133.796	43.554	38.8696	1.12052	0.845751	2.72461	9	3	R	1
9th_Abaxial_R	1307.46	138.617	45.4545	38.1825	1.19046	0.855083	1.12244	9	3	R	1
9th_Abaxial_R	1053.72	125.095	43.4947	32.7186	1.32936	0.84617	1.4533	9	3	R	1
9th_Abaxial_R	301.524	67.6777	25.0258	17.7506	1.40986	0.827257	3.00792	9	3	R	1
9th_Abaxial_R	1840.13	167.107	53.0087	48.9165	1.08366	0.82808	4.80776	9	3	R	1
9th_Abaxial_R	1505.68	149.705	47.7949	42.7158	1.1189	0.844252	3.26085	9	3	R	1
9th_Abaxial_R	750.904	102.482	33.1304	30.5975	1.08278	0.898468	0.230304	9	3	R	1
9th_Abaxial_R	1206.1	131.913	42.7762	37.1019	1.15294	0.870999	0.379739	9	3	R	1
9th_Abaxial_R	765.754	108.634	39.6426	25.4099	1.56013	0.815393	5.87626	9	3	R	1
9th_Abaxial_R	1020.14	123.05	42.2752	38.1825	1.10719	0.846654	0.924183	9	3	R	1
9th_Abaxial_R	1313.92	140.956	47.9567	42.2752	1.13439	0.831016	1.60008	9	3	R	1
9th_Abaxial_R	980.114	117.725	39.184	34.1098	1.14876	0.888688	2.30592	9	3	R	1
9th_Abaxial_R	1597.37	152.367	49.337	46.1453	1.06917	0.86463	2.68366	9	3	R	1
9th_Abaxial_R	1712.94	158.52	53.4212	43.7315	1.22157	0.856613	3.34323	9	3	R	1
9th_Abaxial_R	996.255	120.273	39.2498	36.717	1.06898	0.865448	0.308393	9	3	R	1
9th_Abaxial_R	1498.58	147.708	47.142	43.554	1.08238	0.863145	2.30499	9	3	R	1
9th_Abaxial_R	863.249	115.728	42.8365	27.0111	1.58589	0.809971	2.24338	9	3	R	1
9th_Abaxial_R	1056.3	123.212	39.7727	38.1825	1.04165	0.874366	4.92374	9	3	R	1
9th_Abaxial_R	1190.6	130.971	43.4204	37.7745	1.14946	0.872213	3.97458	9	3	R	1
9th_Abaxial_R	1357.83	139.948	46.7983	36.6466	1.27702	0.871204	4.20977	9	3	R	1
9th_Abaxial_R	957.515	116.669	38.7865	33.7291	1.14994	0.883979	4.15602	9	3	R	1
9th_Abaxial_R	601.111	93.7806	30.5975	25.9131	1.18077	0.858892	2.16326	9	3	R	1
9th_Abaxial_R	601.111	96.4432	35.0066	23.6462	1.48043	0.812121	1.86538	9	3	R	1
9th_Abaxial_R	1204.16	132.968	43.5095	40.3049	1.07951	0.855848	2.31008	9	3	R	1
9th_Abaxial_R	905.863	118.942	43.1968	29.3261	1.47298	0.804639	3.73853	9	3	R	1
9th_Abaxial_R	896.823	113.845	38.8696	32.3015	1.20334	0.869536	3.23321	9	3	R	1
9th_Abaxial_R	1042.74	122.936	42.9569	35.6825	1.20386	0.867018	1.97425	9	3	R	1
9th_Abaxial_R	1610.92	156.637	53.6022	40.3529	1.32834	0.82508	3.35512	9	3	R	1
9th_Abaxial_R	991.736	119.608	38.6364	36.0963	1.07037	0.871138	2.35408	9	3	R	1
9th_Abaxial_R	812.887	108.358	36.9973	31.348	1.18021	0.869993	2.28493	9	3	R	1
9th_Abaxial_R	1078.9	127.092	43.2714	34.6172	1.25	0.839377	2.24914	9	3	R	1
9th_Abaxial_R	745.093	105.42	37.0148	27.32	1.35486	0.842509	4.70599	9	3	R	1
9th_Abaxial_R	1192.54	133.91	44.8252	40.7351	1.10041	0.835712	4.44563	9	3	R	1
9th_Abaxial_R	425.491	79.2028	27.6723	21.561	1.28344	0.852351	1.62051	9	3	R	1
9th_Abaxial_R	585.615	94.1705	33.0328	22.8689	1.44444	0.829835	2.76489	9	3	R	1
9th_Abaxial_R	1001.42	119.883	43.122	31.2655	1.37922	0.875604	0.455064	9	3	R	1
9th_Abaxial_R	1474.69	144.769	47.142	41.3643	1.13968	0.884215	1.39467	9	3	R	1
9th_Abaxial_R	866.477	111.458	37.0148	33.4215	1.10752	0.876481	2.32958	9	3	R	1
9th_Abaxial_R	932.98	117.059	37.8257	35.3005	1.07153	0.855599	3.09646	9	3	R	1
9th_Abaxial_R	922.65	117.059	38.1994	35.6644	1.07108	0.846126	1.57305	9	3	R	1
9th_Abaxial_R	1215.78	136.344	48.5455	32.7777	1.48105	0.82185	4.12605	9	3	R	1
9th_Abaxial_R	1653.54	156.799	49.8448	46.2711	1.07723	0.845162	2.39181	9	3	R	1
9th_Abaxial_R	636.622	96.329	33.901	25.9131	1.30826	0.862138	3.84109	9	3	R	1
9th_Abaxial_R	713.456	107.027	38.7032	25.0258	1.54653	0.78269	10.0301	9	3	R	1
9th_Abaxial_R	787.707	107.303	35.592	28.4091	1.25284	0.859712	2.29262	9	3	R	1
9th_Abaxial_R	796.1	108.358	37.6375	28.4772	1.32167	0.852026	1.96443	9	3	R	1
9th_Abaxial_R	974.948	119.998	41.3643	34.0909	1.21335	0.850836	1.19157	9	3	R	1
9th_Abaxial_R	750.904	103.813	34.7846	30.7029	1.13294	0.875572	2.26288	9	3	R	1
9th_Abaxial_R	491.994	85.7453	30.9124	22.7273	1.36015	0.840909	3.70793	9	3	R	1
9th_Abaxial_R	1053.07	125.37	40.6558	38.1148	1.06667	0.841936	2.13352	9	3	R	1
9th_Abaxial_R	878.099	120.549	42.2752	27.7422	1.52386	0.75932	12.0692	9	3	R	1
9th_Abaxial_R	1378.49	143.001	47.3606	43.2714	1.0945	0.847103	2.28198	9	3	R	1
9th_Abaxial_R	721.204	103.423	36.3814	25.9131	1.40398	0.847294	4.08752	9	3	R	1
9th_Abaxial_R	1221.59	136.458	47.2924	34.355	1.37658	0.824396	5.29538	9	3	R	1
9th_Abaxial_R	883.264	112.628	38.1148	33.0328	1.15385	0.874999	0.836103	9	3	R	1
9th_Abaxial_R	1075.03	124.819	43.8642	32.0003	1.37075	0.867098	2.94649	9	3	R	1
9th_Abaxial_R	1018.85	122.27	39.5774	36.3814	1.08785	0.856404	4.38094	9	3	R	1
9th_Abaxial_R	1103.43	129.364	42.2752	38.1825	1.10719	0.828567	3.82549	9	3	R	1
9th_Abaxial_R	546.229	88.5695	31.2655	24.0791	1.29845	0.875018	1.08455	9	3	R	1
9th_Abaxial_R	1004.65	120.388	40.0316	35.935	1.114	0.871085	3.67406	9	3	R	1
9th_Abaxial_R	602.402	94.1705	30.9124	29.3261	1.05409	0.853623	3.19582	9	3	R	1
9th_Abaxial_R	836.777	109.965	35.6825	34.0909	1.04669	0.869576	4.17146	9	3	R	1
9th_Abaxial_R	1460.49	145.939	47.2651	44.7242	1.05681	0.861715	2.73117	9	3	R	1
9th_Abaxial_R	1282.28	137.238	45.8646	42.6553	1.07524	0.855548	3.00601	9	3	R	1
9th_Abaxial_R	828.383	117.449	44.652	23.4267	1.90603	0.754642	5.99754	9	3	R	1
9th_Abaxial_R	1125.39	128.974	40.7351	38.1994	1.06638	0.850168	0.794912	9	3	R	1
9th_Abaxial_R	1280.99	138.18	45.8083	38.1994	1.19919	0.84308	6.46321	9	3	R	1
9th_Abaxial_R	1825.93	162.951	53.2638	47.5918	1.11918	0.86413	3.06589	9	3	R	1
9th_Abaxial_R	964.618	118.666	40.4648	32.3015	1.25272	0.860815	2.29467	9	3	R	1
9th_Abaxial_R	1520.53	151.15	48.5455	42.8817	1.13208	0.83635	3.03002	9	3	R	1
9th_Abaxial_R	1307.46	138.455	45.0264	41.8145	1.07681	0.857079	2.9475	9	3	R	1
9th_Abaxial_R	1206.1	134.575	45.241	39.1345	1.15604	0.836873	2.99886	9	3	R	1
9th_Abaxial_R	1355.89	140.062	46.6463	43.4947	1.07246	0.868543	1.82587	9	3	R	1
9th_Abaxial_R	1081.48	127.092	43.6577	34.7846	1.25509	0.841387	1.02696	9	3	R	1
9th_Abaxial_R	1002.07	123.212	40.3049	33.1304	1.21655	0.829471	1.94023	9	3	R	1
9th_Abaxial_R	1213.2	135.793	47.5782	33.901	1.40345	0.826779	5.12437	9	3	R	1
9th_Abaxial_R	1643.85	160.127	52.642	43.4947	1.21031	0.805646	4.21009	9	3	R	1
9th_Abaxial_R	1162.84	130.306	43.4947	36.2569	1.19962	0.8606	5.87811	9	3	R	1
9th_Abaxial_R	956.87	118.666	38.4521	34.8588	1.10308	0.853901	0.391126	9	3	R	1
10th_Abaxial_R	1299.72	140.338	46.3686	37.5172	1.23593	0.829292	2.18276	10	4	R	1
10th_Abaxial_R	1452.09	147.936	48.3188	43.5095	1.11054	0.833788	8.01601	10	4	R	1
10th_Abaxial_R	1547.65	150.37	47.7949	43.7168	1.09328	0.860118	6.11064	10	4	R	1
10th_Abaxial_R	1381.07	142.611	48.8768	39.1015	1.25	0.853337	9.45763	10	4	R	1
10th_Abaxial_R	1518.6	157.854	57.1016	41.3174	1.38202	0.765843	5.97044	10	4	R	1
10th_Abaxial_R	1716.17	163.731	53.8905	47.4695	1.13526	0.804466	5.8479	10	4	R	1
10th_Abaxial_R	2450.28	190.11	62.9119	52.1367	1.20667	0.851958	2.84162	10	4	R	1
10th_Abaxial_R	1075.67	127.367	47.7949	30.0224	1.59197	0.833246	5.45194	10	4	R	1
10th_Abaxial_R	1492.12	151.312	49.1666	40.9722	1.2	0.818972	4.24091	10	4	R	1
10th_Abaxial_R	989.799	121.605	41.3174	33.1304	1.24711	0.841115	3.18366	10	4	R	1
10th_Abaxial_R	684.401	100.323	33.1888	29.1051	1.14031	0.854514	4.0065	10	4	R	1
10th_Abaxial_R	1597.37	154.64	50.6798	42.4276	1.1945	0.839402	3.25364	10	4	R	1
10th_Abaxial_R	971.074	119.446	40.0316	35.935	1.114	0.855298	5.09514	10	4	R	1
10th_Abaxial_R	725.077	106.086	39.184	25.938	1.51068	0.80962	1.23301	10	4	R	1
10th_Abaxial_R	564.954	90.9564	33.4215	26.1611	1.27753	0.858136	0.774388	10	4	R	1
10th_Abaxial_R	993.027	123.992	41.1765	36.0963	1.14074	0.811681	5.89563	10	4	R	1
10th_Abaxial_R	1109.89	127.482	43.8642	35.6825	1.22929	0.858214	2.11416	10	4	R	1
10th_Abaxial_R	1267.43	136.962	45.1123	43.5095	1.03684	0.849048	4.15126	10	4	R	1
10th_Abaxial_R	881.327	112.904	37.3793	31.2655	1.19554	0.868821	3.89296	10	4	R	1
10th_Abaxial_R	1004.65	122.27	39.6915	34.6172	1.14658	0.844464	3.02391	10	4	R	1
10th_Abaxial_R	1329.42	139.007	43.6577	41.1765	1.06026	0.864568	5.37579	10	4	R	1
10th_Abaxial_R	1212.55	133.796	43.2714	39.2498	1.10246	0.85119	2.78601	10	4	R	1
10th_Abaxial_R	1179.62	129.364	43.1968	39.6426	1.08965	0.885776	1.82417	10	4	R	1
10th_Abaxial_R	1236.44	140.338	50.7434	34.355	1.47703	0.788919	7.68832	10	4	R	1
10th_Abaxial_R	459.065	86.4109	28.6805	23.0096	1.24646	0.772586	1.52232	10	4	R	1
10th_Abaxial_R	1208.68	134.965	46.6463	36.875	1.26499	0.833826	4.26179	10	4	R	1
10th_Abaxial_R	1033.7	123.877	43.2714	35.0987	1.23285	0.846488	4.48188	10	4	R	1
10th_Abaxial_R	1264.85	139.007	44.3182	39.2498	1.12913	0.822579	4.42383	10	4	R	1
10th_Abaxial_R	1282.93	135.403	44.782	39.1015	1.14528	0.879343	4.65789	10	4	R	1
10th_Abaxial_R	1501.81	151.977	55.4145	39.6426	1.39785	0.817083	2.22044	10	4	R	1
10th_Abaxial_R	717.33	104.754	37.7745	27.0111	1.39848	0.821457	1.97921	10	4	R	1
10th_Abaxial_R	1746.51	166.279	57.9991	40.0316	1.44883	0.793788	5.16198	10	4	R	1
10th_Abaxial_R	1239.02	137.124	47.0872	36.3103	1.2968	0.828062	4.01447	10	4	R	1
10th_Abaxial_R	1389.46	143.276	46.0192	40.3529	1.14042	0.850565	5.1431	10	4	R	1
10th_Abaxial_R	1163.48	131.361	45.4119	34.6917	1.30902	0.847294	5.39948	10	4	R	1
10th_Abaxial_R	1031.12	121.215	40.9722	34.355	1.19261	0.881877	2.98473	10	4	R	1
10th_Abaxial_R	1271.95	136.458	45.2552	38.6364	1.17131	0.858383	4.41089	10	4	R	1
10th_Abaxial_R	1197.06	132.303	42.8817	37.8257	1.13367	0.859383	3.25742	10	4	R	1
10th_Abaxial_R	1519.24	150.922	51.0353	39.4467	1.29378	0.838171	2.46501	10	4	R	1
10th_Abaxial_R	944.602	117.449	39.2498	32.0809	1.22346	0.860515	1.42895	10	4	R	1
10th_Abaxial_R	1087.29	126.426	42.4276	36.3103	1.16847	0.854839	2.82071	10	4	R	1
10th_Abaxial_R	1403.67	144.218	47.9567	42.2752	1.13439	0.848079	2.28966	10	4	R	1
10th_Abaxial_R	652.118	98.0503	32.3415	26.235	1.23276	0.852389	3.38667	10	4	R	1
10th_Abaxial_R	1217.07	132.578	43.1968	39.1015	1.10474	0.870122	4.85059	10	4	R	1
10th_Abaxial_R	821.281	107.303	34.8588	32.3415	1.07784	0.896355	1.52086	10	4	R	1
10th_Abaxial_R	922.65	117.839	41.3643	34.0909	1.21335	0.834963	3.25449	10	4	R	1
10th_Abaxial_R	1279.05	137.675	45.241	41.6753	1.08556	0.847982	1.38861	10	4	R	1
10th_Abaxial_R	863.895	115.452	38.7865	30.5975	1.26763	0.814453	6.44203	10	4	R	1
10th_Abaxial_R	1710.36	158.13	52.9721	43.2714	1.22418	0.859545	5.84269	10	4	R	1
10th_Abaxial_R	1222.88	133.796	42.2904	38.1994	1.1071	0.858442	3.48823	10	4	R	1
10th_Abaxial_R	1201.58	134.3	42.6553	41.0509	1.03908	0.837164	2.09453	10	4	R	1
10th_Abaxial_R	1412.71	145.549	49.546	40.6875	1.21772	0.837997	5.40465	10	4	R	1
10th_Abaxial_R	1368.8	139.282	47.0872	38.4521	1.22457	0.886661	4.13619	10	4	R	1
10th_Abaxial_R	1326.19	137.79	46.3826	38.1994	1.21422	0.877773	4.77669	10	4	R	1
10th_Abaxial_R	1241.61	140.338	46.3547	36.9973	1.25292	0.792215	8.27702	10	4	R	1
10th_Abaxial_R	1100.21	129.64	44.9546	33.0914	1.3585	0.822632	5.02967	10	4	R	1
10th_Abaxial_R	1242.25	134.186	43.4947	36.3103	1.19786	0.866978	6.55794	10	4	R	1
10th_Abaxial_R	1251.29	136.297	46.6325	40.9879	1.13771	0.846442	3.68017	10	4	R	1
10th_Abaxial_R	1282.28	137.79	44.3764	41.1765	1.07771	0.848713	5.58219	10	4	R	1
10th_Abaxial_R	1442.41	144.769	48.2386	38.8696	1.24104	0.864858	4.34032	10	4	R	1
10th_Abaxial_R	869.06	115.291	40.7351	33.1304	1.22954	0.82162	2.98812	10	4	R	1
10th_Abaxial_R	924.587	117.335	39.9671	31.6962	1.26094	0.843922	4.71364	10	4	R	1
10th_Abaxial_R	1429.49	147.432	47.2651	40.3529	1.17129	0.826435	4.54507	10	4	R	1
10th_Abaxial_R	1238.38	134.737	45.2838	38.0979	1.18862	0.857215	3.15396	10	4	R	1
10th_Abaxial_R	1496.64	151.749	52.8745	37.1019	1.42512	0.816726	6.80117	10	4	R	1
10th_Abaxial_R	1013.04	120.273	38.4521	35.935	1.07005	0.880031	4.48695	10	4	R	1
10th_Abaxial_R	1543.13	150.095	48.5455	42.4276	1.1442	0.86076	2.02726	10	4	R	1
10th_Abaxial_R	1283.57	136.458	47.2924	38.4521	1.2299	0.866226	4.86168	10	4	R	1
10th_Abaxial_R	2445.76	191.327	60.9095	55.2277	1.10288	0.839601	2.92009	10	4	R	1
10th_Abaxial_R	1871.77	171.766	58.2102	43.6577	1.33333	0.797236	9.97894	10	4	R	1
10th_Abaxial_R	459.065	83.7483	31.0167	19.3182	1.60557	0.822493	2.90432	10	4	R	1
10th_Abaxial_R	1991.86	169.494	57.5072	48.6385	1.18234	0.871291	2.121	10	4	R	1
10th_Abaxial_R	882.619	113.845	37.8257	33.7291	1.12146	0.855763	3.85835	10	4	R	1
10th_Abaxial_R	1589.62	156.523	50.8832	45.8083	1.11079	0.815356	1.23363	10	4	R	1
10th_Abaxial_R	836.777	110.517	35.2822	32.7974	1.07576	0.860919	1.97482	10	4	R	1
10th_Abaxial_R	836.777	118.505	43.4947	26.6016	1.63504	0.748768	11.7343	10	4	R	1
10th_Abaxial_R	1200.28	134.69	43.8495	40.7351	1.07645	0.831429	1.30174	10	4	R	1
10th_Abaxial_R	524.923	87.9038	31.5123	22.8689	1.37796	0.85367	2.05448	10	4	R	1
10th_Abaxial_R	1263.56	135.793	43.7315	38.6531	1.13139	0.861099	1.85476	10	4	R	1
10th_Abaxial_R	395.145	77.0443	27.485	22.4126	1.22632	0.836536	1.24156	10	4	R	1
10th_Abaxial_R	430.01	80.2584	26.6016	21.9468	1.21209	0.838895	0.324821	10	4	R	1
10th_Abaxial_R	573.993	95.8918	34.355	23.6462	1.45288	0.784429	6.86293	10	4	R	1
10th_Abaxial_R	1680.01	154.802	50.8832	47.306	1.07562	0.88099	0.665599	10	4	R	1
10th_Abaxial_R	1632.88	155.857	49.1666	43.4947	1.13041	0.844714	6.52766	10	4	R	1
10th_Abaxial_R	2050.62	178.86	57.0676	47.7002	1.19638	0.805504	8.50573	10	4	R	1
10th_Abaxial_R	1228.69	138.065	47.5918	36.2569	1.31263	0.809998	3.89503	10	4	R	1
10th_Abaxial_R	1259.04	137.4	47.7002	33.6525	1.41744	0.838065	4.48137	10	4	R	1
10th_Abaxial_R	1217.72	135.678	47.7002	36.1142	1.32082	0.831256	0.992608	10	4	R	1
10th_Abaxial_R	1020.14	124.543	44.2161	32.5405	1.3588	0.826479	5.746	10	4	R	1
10th_Abaxial_R	1658.06	155.192	52.8623	43.7315	1.20879	0.865114	2.39236	10	4	R	1
10th_Abaxial_R	1233.86	134.851	44.2599	39.4467	1.12202	0.85264	3.81068	10	4	R	1
10th_Abaxial_R	803.848	107.027	35.935	30.9124	1.16248	0.881855	0.838695	10	4	R	1
10th_Abaxial_R	995.61	125.713	42.0608	38.8696	1.0821	0.79166	1.52321	10	4	R	1
10th_Abaxial_R	826.446	109.024	36.0963	32.0205	1.12729	0.873736	2.43427	10	4	R	1
10th_Abaxial_R	1219.01	135.127	46.6463	35.935	1.29808	0.838944	2.0487	10	4	R	1
10th_Abaxial_R	1827.22	165.224	53.4212	46.1453	1.15767	0.841115	8.98972	10	4	R	1
10th_Abaxial_R	788.998	107.303	36.1142	30.0009	1.20377	0.861121	0.557179	10	4	R	1
10th_Abaxial_R	1430.79	147.432	46.0473	42.458	1.08454	0.827182	1.43827	10	4	R	1
10th_Abaxial_R	807.076	109.965	37.7745	27.0111	1.39848	0.838711	2.93129	10	4	R	1
10th_Abaxial_R	1598.01	151.702	48.8108	43.7315	1.11614	0.872587	1.72693	10	4	R	1
10th_Abaxial_R	1017.56	122.66	39.184	37.6375	1.04109	0.849889	0.840718	10	4	R	1
10th_Abaxial_R	985.279	120.549	39.9024	30.1939	1.32154	0.852002	6.45275	10	4	R	1
10th_Abaxial_R	814.179	109.69	39.5774	30.7029	1.28905	0.850351	3.03797	10	4	R	1
10th_Abaxial_R	783.187	105.696	34.6172	33.1304	1.04487	0.88097	1.17818	10	4	R	1
10th_Abaxial_R	1434.01	143.552	47.142	39.9671	1.17952	0.874467	2.05393	10	4	R	1
10th_Abaxial_R	1050.49	128.033	45.4119	30.5975	1.48417	0.805301	0.186735	10	4	R	1
10th_Abaxial_R	1193.18	137.4	48.8768	32.5008	1.50387	0.794228	5.53889	10	4	R	1
10th_Abaxial_R	440.987	81.314	28.6805	23.0096	1.24646	0.838116	1.49986	10	4	R	1
10th_Abaxial_R	960.098	118.942	38.8364	36.3103	1.06957	0.852814	3.11111	10	4	R	1
10th_Abaxial_R	1228.69	134.3	44.2599	41.8145	1.05848	0.856058	4.19594	10	4	R	1
10th_Abaxial_R	874.871	117.059	39.9671	29.5017	1.35474	0.802309	5.08966	10	4	R	1
10th_Abaxial_R	819.99	108.634	37.2755	30.0009	1.24248	0.873145	2.8898	10	4	R	1
10th_Abaxial_R	1390.75	142.886	46.7155	40.3049	1.15905	0.856008	4.41561	10	4	R	1
10th_Abaxial_R	879.39	116.784	41.3643	30.9124	1.33811	0.810267	1.6461	10	4	R	1
10th_Abaxial_R	1118.29	126.426	41.3174	37.2235	1.10998	0.879205	2.67691	10	4	R	1
10th_Abaxial_R	1109.89	124.98	42.5492	33.4215	1.27311	0.892908	4.23029	10	4	R	1
10th_Abaxial_R	1313.27	137.4	44.3182	41.7836	1.06066	0.874167	2.85861	10	4	R	1
10th_Abaxial_R	1121.51	125.76	40.9722	38.4521	1.06554	0.891102	1.51835	10	4	R	1
10th_Abaxial_R	1333.29	138.065	46.3826	39.7565	1.16667	0.878953	1.66964	10	4	R	1
10th_Abaxial_R	1321.67	142.059	46.8535	39.5774	1.18384	0.822987	6.83265	10	4	R	1
10th_Abaxial_R	923.295	115.062	37.1019	34.5612	1.07351	0.876364	3.30993	10	4	R	1
10th_Abaxial_R	1313.27	138.892	49.3894	34.6172	1.42673	0.855476	4.975	10	4	R	1
10th_Abaxial_R	1100.21	125.095	40.3529	37.8257	1.06681	0.883501	5.35739	10	4	R	1
10th_Abaxial_R	1404.31	144.332	48.3188	42.6553	1.13278	0.847127	1.60271	10	4	R	1
10th_Abaxial_R	1626.42	155.696	50.8832	44.2599	1.14965	0.84312	3.23559	10	4	R	1
10th_Abaxial_R	1793	170.825	59.5806	40.0316	1.48834	0.772126	13.2213	10	4	R	1
10th_Abaxial_R	1077.61	124.429	42.1681	33.901	1.24386	0.874637	1.53402	10	4	R	1
10th_Abaxial_R	699.251	104.593	38.1994	24.478	1.56056	0.80323	9.78358	10	4	R	1
10th_Abaxial_R	1514.72	150.095	49.8966	40.7351	1.2249	0.844914	6.14577	10	4	R	1
10th_Abaxial_R	1170.58	130.306	42.2904	38.7865	1.09034	0.866334	2.00357	10	4	R	1
10th_Abaxial_R	1341.68	139.121	45.8646	42.6553	1.07524	0.871114	4.70676	10	4	R	1
10th_Abaxial_R	1681.95	157.027	52.2357	47.4151	1.10167	0.857183	3.81075	10	4	R	1
10th_Abaxial_R	1051.78	125.209	42.8817	33.7291	1.27136	0.843074	3.67559	10	4	R	1
10th_Abaxial_R	1208.68	132.464	44.3182	36.717	1.20702	0.865611	5.08503	10	4	R	1
10th_Abaxial_R	1102.14	127.092	42.7158	35.0987	1.21702	0.857461	2.01534	10	4	R	1
10th_Abaxial_R	1579.29	153.08	51.8262	43.554	1.18993	0.8469	2.858	10	4	R	1
10th_Abaxial_R	681.173	102.092	35.0066	26.1611	1.33812	0.821272	5.28158	10	4	R	1
10th_Abaxial_R	1700.67	158.244	52.3221	46.6463	1.12168	0.853444	4.11347	10	4	R	1
10th_Abaxial_R	810.305	110.631	36.5937	31.5123	1.16125	0.831963	7.00125	10	4	R	1
10th_Abaxial_R	1512.78	146.766	47.4831	43.8937	1.08178	0.88254	2.99209	10	4	R	1
10th_Abaxial_R	1207.39	131.913	44.3764	35.0066	1.26766	0.871931	1.90136	10	4	R	1
10th_Abaxial_R	634.039	96.719	33.7291	25.5366	1.32082	0.851731	1.51453	10	4	R	1
10th_Abaxial_R	719.912	101.54	33.7291	31.2035	1.08094	0.877433	1.44246	10	4	R	1
10th_Abaxial_R	994.318	120.939	41.3643	34.1855	1.20999	0.854283	1.26108	10	4	R	1
10th_Abaxial_R	896.823	112.514	37.1541	32.0809	1.15814	0.890235	4.91473	10	4	R	1
10th_Abaxial_R	684.401	99.9331	31.4303	30.5764	1.02792	0.861195	2.30028	10	4	R	1
10th_Abaxial_R	903.926	113.18	38.6531	32.5405	1.18785	0.886762	3.0099	10	4	R	1
10th_Abaxial_R	889.721	112.238	36.2569	33.7291	1.07494	0.88753	1.74532	10	4	R	1
10th_Abaxial_R	828.383	107.968	36.6466	31.0167	1.18151	0.892993	2.66415	10	4	R	1
10th_Abaxial_R	836.131	109.3	36.3814	32.3015	1.12631	0.879521	2.96241	10	4	R	1
10th_Abaxial_R	624.354	95.5019	32.1613	25.5366	1.25942	0.860236	4.34118	10	4	R	1
10th_Abaxial_R	1353.31	140.062	45.2552	42.0608	1.07595	0.866888	0.104093	10	4	R	1
10th_Abaxial_R	1306.82	138.731	46.7155	37.1019	1.25911	0.853254	3.90917	10	4	R	1
10th_Abaxial_R	593.363	91.5079	31.348	25.713	1.21915	0.890458	3.83994	10	4	R	1
10th_Abaxial_R	738.636	103.147	35.0987	28.4772	1.23252	0.87242	3.62276	10	4	R	1
10th_Abaxial_R	915.548	116.394	39.6915	30.322	1.309	0.849243	0.302347	10	4	R	1
10th_Abaxial_R	1530.22	151.036	49.1666	46.6463	1.05403	0.84295	4.27329	10	4	R	1
10th_Abaxial_R	1000.77	119.998	41.3643	33.1888	1.24633	0.873374	2.52253	10	4	R	1
10th_Abaxial_R	1022.08	121.215	41.1922	35.0803	1.17423	0.874146	2.29448	10	4	R	1
10th_Abaxial_R	797.392	107.417	36.1142	31.0375	1.16357	0.868432	0.550638	10	4	R	1
10th_Abaxial_R	627.583	94.8362	31.4303	28.9717	1.08486	0.876865	0.641791	10	4	R	1
10th_Abaxial_R	816.116	109.024	36.9973	32.1814	1.14965	0.862814	0.941963	10	4	R	1
10th_Abaxial_R	800.62	109.965	38.8696	29.1051	1.33549	0.832001	0.310778	10	4	R	1
10th_Abaxial_R	938.146	117.059	40.9722	31.2035	1.31306	0.860336	6.24468	10	4	R	1
10th_Abaxial_R	837.423	109.3	36.6466	32.5603	1.1255	0.880879	2.51353	10	4	R	1
10th_Abaxial_R	1564.44	151.312	52.8623	41.6753	1.26843	0.858663	1.97449	10	4	R	1
10th_Abaxial_R	1018.85	121.88	38.6531	36.1142	1.0703	0.861893	3.37838	10	4	R	1
10th_Abaxial_R	1208.03	134.851	43.6577	37.979	1.14952	0.834793	5.12814	10	4	R	1
10th_Abaxial_R	673.425	99.2674	34.1855	25.9131	1.31924	0.858787	4.94267	10	4	R	1
10th_Abaxial_R	948.476	119.332	42.4276	29.1273	1.45663	0.836994	4.13348	10	4	R	1
10th_Abaxial_R	768.982	106.086	34.8588	30.1939	1.1545	0.858644	2.8935	10	4	R	1
10th_Abaxial_R	830.966	111.962	37.1541	31.0375	1.19707	0.833007	6.00085	10	4	R	1
10th_Abaxial_R	1357.18	138.892	46.3826	38.1994	1.21422	0.884076	3.26815	10	4	R	1
10th_Abaxial_R	1076.96	125.485	41.6753	35.0803	1.18799	0.859469	1.88425	10	4	R	1
10th_Abaxial_R	1116.99	126.426	40.1765	38.5695	1.04167	0.878189	3.07337	10	4	R	1
10th_Abaxial_R	684.401	97.6604	33.1304	29.0385	1.14091	0.901745	0.999877	10	4	R	1
10th_Abaxial_R	973.011	118.781	38.7032	36.2391	1.06799	0.866636	1.5586	10	4	R	1
10th_Abaxial_R	1644.5	156.637	49.546	48.6385	1.01866	0.842276	1.34992	10	4	R	1
10th_Abaxial_R	1177.69	131.361	43.6577	39.5774	1.10309	0.857638	1.98941	10	4	R	1
10th_Abaxial_R	860.021	111.297	37.1019	33.0328	1.12318	0.872477	1.28596	10	4	R	1
10th_Abaxial_R	677.944	98.6018	34.1855	25.5366	1.33869	0.876263	4.00149	10	4	R	1
10th_Abaxial_R	1111.83	126.816	43.1968	35.935	1.20208	0.868761	2.74347	10	4	R	1
10th_Abaxial_R	659.866	96.719	31.2655	27.6723	1.12985	0.886425	2.36944	10	4	R	1
10th_Abaxial_R	1299.07	137.951	44.2599	40.1765	1.10163	0.857812	5.35377	10	4	R	1
10th_Abaxial_R	605.63	94.4462	33.1304	25.5366	1.29737	0.853194	0.678023	10	4	R	1
10th_Abaxial_R	1293.9	139.672	43.8937	41.3643	1.06115	0.833472	2.3013	10	4	R	1
10th_Abaxial_R	734.117	103.813	35.5011	28.2267	1.25771	0.855997	2.18278	10	4	R	1
10th_Abaxial_R	1032.41	122.936	40.7351	35.6644	1.14218	0.858429	1.83738	10	4	R	1
10th_Abaxial_R	1160.25	132.968	45.8083	37.6375	1.21709	0.824642	2.09115	10	4	R	1
10th_Abaxial_R	1103.43	131.865	44.2599	41.0509	1.07817	0.797433	1.20252	10	4	R	1
10th_Abaxial_R	1104.08	130.81	43.8937	33.1304	1.32488	0.810829	5.35912	10	4	R	1
10th_Abaxial_R	1103.43	127.092	40.1765	37.6375	1.06746	0.858465	1.22463	10	4	R	1
10th_Abaxial_R	1346.85	139.672	47.4831	36.717	1.29322	0.867577	3.20235	10	4	R	1
11th_Abaxial_R	1193.83	133.91	45.8083	35.0987	1.30513	0.836617	8.00102	11	4	R	1
11th_Abaxial_R	614.024	93.3906	30.0224	26.5043	1.13274	0.884684	2.37492	11	4	R	1
11th_Abaxial_R	1459.84	145.825	46.2711	43.7315	1.05807	0.862684	3.37979	11	4	R	1
11th_Abaxial_R	928.461	115.062	37.3793	33.7865	1.10634	0.881266	1.19125	11	4	R	1
11th_Abaxial_R	1479.86	148.212	51.3883	40.0316	1.28369	0.846571	2.92149	11	4	R	1
11th_Abaxial_R	1216.43	139.511	46.4243	34.1855	1.35801	0.785379	4.98615	11	4	R	1
11th_Abaxial_R	1301.01	142.059	49.337	40.4648	1.21926	0.810122	4.36738	11	4	R	1
11th_Abaxial_R	1355.89	141.394	48.3188	41.907	1.153	0.852264	2.86524	11	4	R	1
11th_Abaxial_R	973.011	118.942	40.4648	32.3015	1.25272	0.864284	4.3006	11	4	R	1
11th_Abaxial_R	1480.5	147.318	50.8197	38.1148	1.33333	0.857252	1.97539	11	4	R	1
11th_Abaxial_R	1166.06	132.303	42.2752	36.5937	1.15526	0.837133	8.05684	11	4	R	1
11th_Abaxial_R	1749.74	162.951	56.1437	43.8642	1.27994	0.828074	3.25379	11	4	R	1
11th_Abaxial_R	845.17	109.851	37.4828	30.5975	1.22503	0.880126	5.36981	11	4	R	1
11th_Abaxial_R	1499.87	146.766	49.6111	40.9722	1.21085	0.875006	1.83701	11	4	R	1
11th_Abaxial_R	891.012	114.511	38.8696	31.5942	1.23028	0.853887	1.85892	11	4	R	1
11th_Abaxial_R	1630.94	155.971	52.0499	46.3686	1.12252	0.842477	3.88225	11	4	R	1
11th_Abaxial_R	1544.42	151.036	48.956	45.3692	1.07906	0.850775	2.37116	11	4	R	1
11th_Abaxial_R	763.171	105.42	34.6917	32.1613	1.07868	0.862952	5.41603	11	4	R	1
11th_Abaxial_R	812.242	111.848	37.4828	30.322	1.23616	0.815901	2.45907	11	4	R	1
11th_Abaxial_R	1149.28	129.64	42.8817	37.8257	1.13367	0.859322	4.88337	11	4	R	1
11th_Abaxial_R	1620.61	154.802	48.1582	47.0872	1.02275	0.849841	3.50707	11	4	R	1
11th_Abaxial_R	1156.38	128.974	43.6577	34.7846	1.25509	0.873581	0.507891	11	4	R	1
11th_Abaxial_R	1892.43	168.162	59.1018	44.5507	1.32662	0.840956	6.41087	11	4	R	1
11th_Abaxial_R	1038.87	124.819	44.1284	32.7777	1.34629	0.837934	4.90817	11	4	R	1
11th_Abaxial_R	1341.68	140.614	50.6798	34.8588	1.45386	0.852716	5.24142	11	4	R	1
11th_Abaxial_R	1324.25	142.059	47.9567	35.0066	1.36993	0.824595	0.999087	11	4	R	1
11th_Abaxial_R	1181.56	134.186	45.1123	34.6358	1.30248	0.824621	2.44182	11	4	R	1
11th_Abaxial_R	1397.86	146.376	54.4625	37.1541	1.46586	0.819843	2.72125	11	4	R	1
11th_Abaxial_R	1437.24	144.218	47.7814	40.1604	1.18976	0.868364	6.71135	11	4	R	1
11th_Abaxial_R	1794.94	158.796	50.7434	49.1666	1.03207	0.894504	0.605934	11	4	R	1
11th_Abaxial_R	1668.39	158.796	50.309	45.6388	1.10233	0.831439	7.71687	11	4	R	1
11th_Abaxial_R	1202.22	131.913	42.0608	38.8696	1.0821	0.868201	0.851707	11	4	R	1
11th_Abaxial_R	878.745	112.514	36.1678	32.9545	1.09751	0.872289	4.93798	11	4	R	1
11th_Abaxial_R	1392.05	144.056	49.8448	43.4204	1.14796	0.842944	3.75404	11	4	R	1
11th_Abaxial_R	1308.76	137.514	46.7155	41.0509	1.13799	0.869712	3.17263	11	4	R	1
11th_Abaxial_R	1756.84	163.065	52.0375	48.9165	1.0638	0.830271	4.20318	11	4	R	1
11th_Abaxial_R	1523.11	148.649	49.337	41.7217	1.18253	0.8662	4.39035	11	4	R	1
11th_Abaxial_R	1214.49	130.857	43.554	37.7745	1.153	0.891268	3.01483	11	4	R	1
11th_Abaxial_R	920.067	114.397	37.7745	33.0914	1.14152	0.883492	0.947307	11	4	R	1
11th_Abaxial_R	1818.83	162.675	51.6514	49.1797	1.05026	0.86369	5.36534	11	4	R	1
11th_Abaxial_R	845.816	110.907	37.1019	29.4798	1.25855	0.864111	3.24065	11	4	R	1
11th_Abaxial_R	1008.52	120.939	39.7727	34.0909	1.16667	0.866487	6.04544	11	4	R	1
11th_Abaxial_R	692.794	99.2674	33.5757	26.4311	1.27031	0.883488	2.97176	11	4	R	1
11th_Abaxial_R	838.068	112.238	41.0509	29.8282	1.37624	0.836004	3.82073	11	4	R	1
11th_Abaxial_R	1557.98	149.039	47.7949	45.2552	1.05612	0.881398	2.14582	11	4	R	1
11th_Abaxial_R	951.059	118.001	40.3529	31.2035	1.29322	0.858318	3.35491	11	4	R	1
11th_Abaxial_R	1146.05	131.476	43.5095	41.0509	1.05989	0.833149	2.27181	11	4	R	1
11th_Abaxial_R	1013.04	123.326	43.7315	31.0375	1.40899	0.837005	6.82881	11	4	R	1
11th_Abaxial_R	1239.67	139.282	52.3468	33.0328	1.58469	0.803014	2.67404	11	4	R	1
11th_Abaxial_R	1685.18	157.074	50.6288	43.7168	1.15811	0.858311	4.13021	11	4	R	1
11th_Abaxial_R	535.899	90.8422	30.1939	23.0096	1.31223	0.816051	1.83525	11	4	R	1
11th_Abaxial_R	1123.45	127.206	42.2752	38.1825	1.10719	0.872469	4.4633	11	4	R	1
11th_Abaxial_R	1082.13	125.485	41.0509	34.6358	1.18522	0.863591	4.35337	11	4	R	1
11th_Abaxial_R	1056.3	122.822	39.3976	34.355	1.14678	0.879926	4.77388	11	4	R	1
11th_Abaxial_R	865.832	112.904	38.1825	33.4215	1.14245	0.853545	3.12795	11	4	R	1
11th_Abaxial_R	959.452	117.335	39.2498	32.0809	1.22346	0.875745	3.3588	11	4	R	1
11th_Abaxial_R	1129.91	127.757	42.9569	37.2755	1.15242	0.869924	2.61013	11	4	R	1
11th_Abaxial_R	1875.65	166.441	55.1693	46.0192	1.19883	0.850825	7.60026	11	4	R	1
11th_Abaxial_R	1475.34	149.429	47.5918	45.0694	1.05597	0.830293	3.57082	11	4	R	1
11th_Abaxial_R	822.572	109.024	36.9973	31.348	1.18021	0.86964	3.32677	11	4	R	1
11th_Abaxial_R	1277.76	137.124	45.241	39.1345	1.15604	0.853953	2.84041	11	4	R	1
11th_Abaxial_R	1519.24	149.039	48.5455	42.7762	1.13487	0.859482	5.94024	11	4	R	1
11th_Abaxial_R	1394.63	144.769	50.4755	38.1994	1.32137	0.83621	2.29285	11	4	R	1
11th_Abaxial_R	1115.06	128.033	44.4491	35.3005	1.25916	0.854797	2.88198	11	4	R	1
11th_Abaxial_R	1376.55	145.549	46.0192	44.4491	1.03532	0.816549	1.61248	11	4	R	1
11th_Abaxial_R	1372.03	143.552	48.956	37.7745	1.29601	0.83667	1.00157	11	4	R	1
11th_Abaxial_R	2397.99	183.567	57.9545	56.4191	1.02722	0.894265	2.98675	11	4	R	1
11th_Abaxial_R	1283.57	139.282	49.9612	32.3415	1.5448	0.831454	5.23769	11	4	R	1
11th_Abaxial_R	1474.69	146.491	48.8768	40.6081	1.20362	0.863558	2.32008	11	4	R	1
11th_Abaxial_R	860.666	112.514	37.6203	31.0375	1.21209	0.854344	4.68784	11	4	R	1
11th_Abaxial_R	1202.22	131.913	43.1968	39.1015	1.10474	0.868201	5.1529	11	4	R	1
11th_Abaxial_R	1835.61	165.5	52.8745	45.9631	1.15037	0.842166	4.23136	11	4	R	1
11th_Abaxial_R	1045.97	122.27	40.6081	32.3415	1.25561	0.879198	4.64234	11	4	R	1
11th_Abaxial_R	1166.06	132.854	45.241	40.1604	1.12651	0.830198	1.66803	11	4	R	1
11th_Abaxial_R	1569.6	150.37	52.7278	41.3643	1.27472	0.872319	3.15321	11	4	R	1
11th_Abaxial_R	909.091	115.062	40.6558	32.0205	1.26968	0.862881	3.38843	11	4	R	1
11th_Abaxial_R	1160.9	129.64	43.554	35.2822	1.23445	0.868012	3.60684	11	4	R	1
11th_Abaxial_R	1388.82	141.279	46.8535	41.7836	1.12134	0.874374	1.1841	11	4	R	1
11th_Abaxial_R	1978.95	175.209	60.313	49.8448	1.21002	0.81009	6.59161	11	4	R	1
11th_Abaxial_R	2214.62	181.133	63.9804	46.6463	1.37161	0.84823	7.61149	11	4	R	1
11th_Abaxial_R	1124.74	126.036	43.2714	36.1142	1.19818	0.889761	3.91302	11	4	R	1
11th_Abaxial_R	926.524	115.728	38.6531	31.5123	1.2266	0.86934	2.25717	11	4	R	1
11th_Abaxial_R	1166.06	131.523	47.0872	34.8588	1.3508	0.84709	5.78308	11	4	R	1
11th_Abaxial_R	1436.6	148.716	53.4212	39.184	1.36334	0.816261	2.73603	11	4	R	1
11th_Abaxial_R	872.288	116.118	41.8145	28.135	1.48621	0.812964	5.4759	11	4	R	1
11th_Abaxial_R	1025.96	120.825	39.9671	35.2822	1.13278	0.883132	2.66031	11	4	R	1
11th_Abaxial_R	1204.8	131.913	43.1968	37.1019	1.16427	0.870066	4.87646	11	4	R	1
11th_Abaxial_R	1026.6	123.602	41.0666	31.6962	1.29563	0.844427	4.4112	11	4	R	1
11th_Abaxial_R	1353.95	142.221	46.0192	40.9722	1.12318	0.841175	5.93427	11	4	R	1
11th_Abaxial_R	1036.29	124.429	41.9224	32.7777	1.27899	0.841098	1.91561	11	4	R	1
11th_Abaxial_R	1027.89	122.27	41.7836	32.0809	1.30244	0.864002	3.86836	11	4	R	1
11th_Abaxial_R	1004	119.883	38.8696	35.2822	1.10168	0.877862	0.561205	11	4	R	1
11th_Abaxial_R	1202.22	130.971	43.2714	37.6375	1.14969	0.880727	3.83213	11	4	R	1
11th_Abaxial_R	1265.5	135.127	47.2924	35.935	1.31605	0.870937	1.52594	11	4	R	1
11th_Abaxial_R	1899.54	172.822	63.0349	42.7158	1.47568	0.799208	5.39664	11	4	R	1
11th_Abaxial_R	1171.88	131.637	46.0473	32.0003	1.43896	0.849835	2.61827	11	4	R	1
11th_Abaxial_R	1102.14	128.033	44.5652	32.7186	1.36207	0.844898	4.61802	11	4	R	1
11th_Abaxial_R	947.185	115.728	37.979	33.1888	1.14433	0.888726	2.37517	11	4	R	1
11th_Abaxial_R	996.901	119.998	41.3643	34.0909	1.21335	0.869993	2.58243	11	4	R	1
11th_Abaxial_R	1196.41	133.91	43.8937	38.8364	1.13022	0.838427	2.28558	11	4	R	1
11th_Abaxial_R	1306.17	139.397	43.4947	38.4521	1.13114	0.844706	3.64664	11	4	R	1
11th_Abaxial_R	1106.02	127.482	41.7836	35.6644	1.17158	0.855219	3.70696	11	4	R	1
11th_Abaxial_R	1311.34	136.344	44.1284	39.4467	1.11868	0.886446	1.26751	11	4	R	1
11th_Abaxial_R	1169.29	130.306	44.9546	33.0914	1.3585	0.865378	4.5709	11	4	R	1
11th_Abaxial_R	1231.92	132.854	43.554	37.7745	1.153	0.877086	1.69248	11	4	R	1
11th_Abaxial_R	2059.01	172.318	57.0676	48.8768	1.16758	0.871383	5.15049	11	4	R	1
11th_Abaxial_R	1133.78	128.699	43.554	33.0914	1.31617	0.860183	5.93136	11	4	R	1
11th_Abaxial_R	1455.32	145.549	46.8535	43.6577	1.0732	0.863275	1.61403	11	4	R	1
11th_Abaxial_R	1246.13	135.517	45.8646	36.9973	1.23967	0.852678	2.63217	11	4	R	1
11th_Abaxial_R	1506.97	147.432	48.1582	43.4947	1.10722	0.871229	0.900331	11	4	R	1
11th_Abaxial_R	1087.29	124.153	40.2728	35.592	1.13152	0.886422	2.81223	11	4	R	1
11th_Abaxial_R	1918.9	170.549	59.5806	45.7095	1.30346	0.829018	4.07728	11	4	R	1
11th_Abaxial_R	869.06	112.79	36.6818	30.5975	1.19885	0.858463	3.94521	11	4	R	1
11th_Abaxial_R	1365.57	139.948	46.7155	39.5285	1.18182	0.876175	4.05531	11	4	R	1
11th_Abaxial_R	1700.03	157.578	51.6889	46.6463	1.1081	0.860343	4.20776	11	4	R	1
11th_Abaxial_R	1068.57	123.098	40.6081	35.935	1.13004	0.886162	4.74795	11	4	R	1
11th_Abaxial_R	1985.41	170.986	57.91	47.142	1.22842	0.853368	8.05201	11	4	R	1
11th_Abaxial_R	799.329	105.42	33.5757	32.5405	1.03181	0.903836	1.79564	11	4	R	1
11th_Abaxial_R	2037.71	173.925	59.1018	47.7408	1.23797	0.846503	1.10823	11	4	R	1
11th_Abaxial_R	1020.79	121.605	39.1015	35.0066	1.11697	0.867452	4.60686	11	4	R	1
11th_Abaxial_R	2416.71	188.778	62.293	51.8262	1.20196	0.852178	5.42199	11	4	R	1
11th_Abaxial_R	1497.29	147.156	48.5455	42.4276	1.1442	0.868876	2.72369	11	4	R	1
11th_Abaxial_R	1520.53	149.429	49.8966	42.2904	1.17986	0.855728	2.93611	11	4	R	1
11th_Abaxial_R	2093.23	176.977	59.0909	45.3692	1.30244	0.839831	1.09692	11	4	R	1
11th_Abaxial_R	1226.11	134.3	47.0872	33.7865	1.39367	0.854258	6.89929	11	4	R	1
11th_Abaxial_R	1543.13	150.485	51.0479	38.0979	1.33992	0.856305	4.95478	11	4	R	1
11th_Abaxial_R	1099.56	128.813	44.3182	34.6172	1.28024	0.832742	7.22386	11	4	R	1
11th_Abaxial_R	1809.79	162.675	54.7345	45.8646	1.19339	0.859397	4.56424	11	4	R	1
11th_Abaxial_R	1479.21	145.825	47.306	43.2714	1.09324	0.874131	0.888498	11	4	R	1
11th_Abaxial_R	1447.57	148.763	51.1364	38.8696	1.31559	0.821975	3.22803	11	4	R	1
11th_Abaxial_R	827.092	111.183	39.6915	30.0009	1.32301	0.840796	2.48802	11	4	R	1
11th_Abaxial_R	1050.49	123.877	42.0455	31.2655	1.34479	0.860235	3.99215	11	4	R	1
11th_Abaxial_R	1028.54	127.482	45.2552	30.7029	1.47398	0.795308	5.58325	11	4	R	1
11th_Abaxial_R	1709.07	161.734	53.8785	44.7242	1.20468	0.821043	4.0007	11	4	R	1
11th_Abaxial_R	1096.98	127.643	43.017	34.766	1.23733	0.846084	5.54618	11	4	R	1
11th_Abaxial_R	1478.56	147.432	48.5455	43.8937	1.10598	0.854804	3.16222	11	4	R	1
11th_Abaxial_R	1944.73	171.88	57.1016	52.0375	1.09732	0.827211	4.34744	11	4	R	1
11th_Abaxial_R	2686.6	203.195	66.504	56.7955	1.17094	0.817689	2.54858	11	4	R	1
11th_Abaxial_R	1166.71	129.916	41.1922	39.6915	1.03781	0.868658	1.11109	11	4	R	1
11th_Abaxial_R	1186.08	134.851	49.337	30.5975	1.61245	0.819623	10.8161	11	4	R	1
11th_Abaxial_R	1099.56	126.702	43.122	33.4215	1.29025	0.860725	1.47293	11	4	R	1
11th_Abaxial_R	1563.79	148.763	48.6385	45.4545	1.07005	0.887968	6.35882	11	4	R	1
11th_Abaxial_R	923.941	115.728	37.979	33.901	1.12029	0.866917	2.55909	11	4	R	1
11th_Abaxial_R	952.996	116.945	39.2334	32.3215	1.21385	0.875663	1.75656	11	4	R	1
11th_Abaxial_R	1891.14	165.5	56.2242	44.652	1.25916	0.867641	6.2812	11	4	R	1
11th_Abaxial_R	1359.12	142.611	48.8768	41.6133	1.17455	0.839773	2.00697	11	4	R	1
11th_Abaxial_R	2376.68	185.954	64.1316	53.4212	1.20049	0.863712	5.12906	11	4	R	1
11th_Abaxial_R	1405.6	142.611	47.5782	41.1765	1.15547	0.868497	5.07773	11	4	R	1
11th_Abaxial_R	1443.05	146.215	50.7434	39.3976	1.28798	0.848221	7.59323	11	4	R	1
11th_Abaxial_R	1091.81	126.15	42.0608	36.3814	1.15611	0.862149	1.95139	11	4	R	1
11th_Abaxial_R	3199.25	310.659	96.4772	45.7519	2.10871	0.416573	25.1362	11	4	R	1
11th_Abaxial_R	1215.13	131.913	44.2599	37.6375	1.17595	0.877527	0.94243	11	4	R	1
11th_Abaxial_R	1064.05	121.88	40.0316	36.875	1.0856	0.900126	2.80148	11	4	R	1
11th_Abaxial_R	1736.18	160.013	56.522	41.7217	1.35474	0.852111	3.85207	11	4	R	1
11th_Abaxial_R	1226.11	139.007	46.6463	37.5172	1.24333	0.797385	4.03847	11	4	R	1
11th_Abaxial_R	1657.41	158.13	55.2277	42.2752	1.30639	0.832937	5.25213	11	4	R	1
11th_Abaxial_R	1840.78	163.227	51.8262	47.7408	1.08557	0.868218	2.63354	11	4	R	1
11th_Abaxial_R	1293.9	136.458	44.7242	38.6364	1.15757	0.873198	1.26457	11	4	R	1
11th_Abaxial_R	1841.43	162.951	51.4511	48.9165	1.05181	0.871464	6.05736	11	4	R	1
11th_Abaxial_R	1457.26	145.825	48.5455	44.4491	1.09216	0.861158	2.77816	11	4	R	1
11th_Abaxial_R	1194.47	130.971	43.4947	37.8257	1.14987	0.875051	4.22684	11	4	R	1
11th_Abaxial_R	1322.31	141.004	47.4559	36.6818	1.29372	0.835764	0.527049	11	4	R	1
11th_Abaxial_R	2160.38	178.47	55.9594	53.4212	1.04751	0.852332	4.44814	11	4	R	1
11th_Abaxial_R	1208.03	133.91	44.4491	41.9224	1.06027	0.846571	2.77548	11	4	R	1
11th_Abaxial_R	1750.39	159.461	50.2319	48.6385	1.03276	0.865035	2.78557	11	4	R	1
11th_Abaxial_R	1002.07	121.88	40.0316	35.935	1.114	0.847692	1.21272	11	4	R	1
11th_Abaxial_R	1552.17	150.646	47.7949	45.2552	1.05612	0.859475	1.67438	11	4	R	1
11th_Abaxial_R	1239.67	134.575	44.782	38.1825	1.17284	0.860169	1.71615	11	4	R	1
11th_Abaxial_R	934.917	115.452	38.1994	33.1304	1.153	0.881411	1.02833	11	4	R	1
11th_Abaxial_R	1109.89	126.702	40.7985	36.1142	1.12971	0.868812	4.77377	11	4	R	1
11th_Abaxial_R	1437.89	145.825	50.1161	36.875	1.35908	0.849711	6.88199	11	4	R	1
11th_Abaxial_R	973.657	117.335	38.7032	33.901	1.14165	0.888711	4.64084	11	4	R	1
11th_Abaxial_R	1764.59	162.285	52.3838	46.7155	1.12134	0.841967	5.79764	11	4	R	1
11th_Abaxial_R	1299.07	139.672	44.7675	39.6915	1.12789	0.8368	0.622216	11	4	R	1
11th_Abaxial_R	2071.93	175.37	57.7313	43.9084	1.31481	0.846588	10.3111	11	4	R	1
12th_Abaxial_R	1179.62	130.306	44.652	34.1855	1.30617	0.873024	2.91142	12	4	R	1
12th_Abaxial_R	1630.29	154.916	52.47	41.6908	1.25855	0.853659	7.59316	12	4	R	1
12th_Abaxial_R	1592.85	153.195	48.5455	44.9546	1.07988	0.852898	1.23013	12	4	R	1
12th_Abaxial_R	1297.13	140.338	45.9771	37.1019	1.23921	0.827644	0.933727	12	4	R	1
12th_Abaxial_R	1019.5	121.605	40.7351	32.5603	1.25107	0.866354	2.6754	12	4	R	1
12th_Abaxial_R	1337.16	142.611	48.3456	38.1994	1.26561	0.826209	3.84284	12	4	R	1
12th_Abaxial_R	1162.19	133.244	48.2787	34.5612	1.39691	0.822604	2.36476	12	4	R	1
12th_Abaxial_R	1665.16	158.13	55.3445	40.9722	1.35078	0.836831	5.47107	12	4	R	1
12th_Abaxial_R	1119.58	127.367	40.7351	36.6466	1.11156	0.867256	0.172339	12	4	R	1
12th_Abaxial_R	1444.99	146.491	49.6111	38.8364	1.27744	0.846166	4.25345	12	4	R	1
12th_Abaxial_R	1064.7	124.429	43.1968	34.053	1.26852	0.864156	4.49141	12	4	R	1
12th_Abaxial_R	1489.54	149.819	54.7345	38.6029	1.41789	0.833929	2.94558	12	4	R	1
12th_Abaxial_R	1360.41	143.001	50.7307	34.1855	1.48398	0.835993	3.21343	12	4	R	1
12th_Abaxial_R	829.675	111.572	35.3005	32.7777	1.07697	0.837536	5.02035	12	4	R	1
12th_Abaxial_R	1291.32	136.848	45.1123	40.3049	1.11928	0.866496	3.51204	12	4	R	1
12th_Abaxial_R	878.099	114.511	37.2235	31.5737	1.17894	0.841512	2.69953	12	4	R	1
12th_Abaxial_R	1217.07	138.845	48.3456	37.1541	1.30122	0.793349	4.8201	12	4	R	1
12th_Abaxial_R	1042.1	126.036	41.1765	33.5564	1.22708	0.824383	5.34002	12	4	R	1
12th_Abaxial_R	1455.32	149.315	54.7345	34.6358	1.58029	0.820282	11.5306	12	4	R	1
12th_Abaxial_R	854.855	114.511	43.4204	28.9717	1.49872	0.819236	5.73271	12	4	R	1
12th_Abaxial_R	1228.69	135.793	44.8252	36.6466	1.22317	0.837339	3.88651	12	4	R	1
12th_Abaxial_R	1417.23	144.883	50.0129	39.2498	1.27422	0.848421	1.06178	12	4	R	1
12th_Abaxial_R	2370.22	189.33	59.7213	58.2546	1.02518	0.830924	1.0049	12	4	R	1
12th_Abaxial_R	1259.04	133.796	44.5652	39.9024	1.11685	0.883824	0.209269	12	4	R	1
12th_Abaxial_R	1322.31	145.388	52.1367	32.0003	1.62926	0.786121	8.25804	12	4	R	1
12th_Abaxial_R	1429.49	145.549	48.2252	41.6133	1.15889	0.847955	3.05827	12	4	R	1
12th_Abaxial_R	2059.66	174.705	55.9017	53.3607	1.04762	0.848001	4.6164	12	4	R	1
12th_Abaxial_R	1120.22	126.702	40.3049	38.8364	1.03781	0.876898	2.97611	12	4	R	1
12th_Abaxial_R	1076.32	128.423	44.3764	35.5011	1.25	0.820096	3.53897	12	4	R	1
12th_Abaxial_R	1256.46	141.004	44.9546	38.8696	1.15655	0.794139	2.48857	12	4	R	1
12th_Abaxial_R	1561.21	151.426	52.2851	43.4204	1.20416	0.855599	1.03589	12	4	R	1
12th_Abaxial_R	1069.21	124.153	40.4648	35.6825	1.13402	0.871684	3.29307	12	4	R	1
12th_Abaxial_R	1035.64	123.212	39.7565	37.2235	1.06805	0.857263	1.86824	12	4	R	1
12th_Abaxial_R	1243.54	135.517	43.8642	39.7727	1.10287	0.850911	5.36333	12	4	R	1
12th_Abaxial_R	1140.88	131.637	45.8646	34.6358	1.3242	0.82736	0.968031	12	4	R	1
12th_Abaxial_R	1696.8	159.186	50.8832	45.8083	1.11079	0.841459	1.9111	12	4	R	1
12th_Abaxial_R	1120.22	126.15	41.6133	38.4521	1.08221	0.884582	2.60086	12	4	R	1
12th_Abaxial_R	1221.59	133.796	46.0473	36.6818	1.25531	0.857535	0.826588	12	4	R	1
12th_Abaxial_R	1198.35	133.796	47.4831	34.1855	1.38899	0.841219	2.58523	12	4	R	1
12th_Abaxial_R	1151.86	131.913	46.3686	30.9124	1.5	0.831832	2.14303	12	4	R	1
12th_Abaxial_R	1721.33	158.796	50.2319	47.7408	1.05218	0.857823	5.779	12	4	R	1
12th_Abaxial_R	2056.43	172.318	55.5425	50.4755	1.10038	0.87029	5.46278	12	4	R	1
12th_Abaxial_R	1243.54	138.731	44.3764	38.5862	1.15006	0.81194	3.43312	12	4	R	1
12th_Abaxial_R	1507.62	148.488	47.9567	47.046	1.01936	0.859253	4.45288	12	4	R	1
12th_Abaxial_R	1501.81	148.212	47.5918	44.4491	1.0707	0.859129	0.662737	12	4	R	1
12th_Abaxial_R	2079.03	172.042	54.4151	51.876	1.04895	0.882676	6.41715	12	4	R	1
12th_Abaxial_R	1026.6	120.939	39.2498	35.6644	1.10053	0.88202	3.06596	12	4	R	1
12th_Abaxial_R	1310.69	140.452	51.5263	36.9973	1.3927	0.834936	0.869888	12	4	R	1
12th_Abaxial_R	1739.41	161.62	52.8256	46.7155	1.13079	0.836803	3.29892	12	4	R	1
12th_Abaxial_R	1824.64	163.503	52.5438	48.956	1.07329	0.857704	4.06405	12	4	R	1
12th_Abaxial_R	973.011	118.391	38.1994	35.6644	1.07108	0.872355	4.04412	12	4	R	1
12th_Abaxial_R	1652.25	155.857	50.4755	47.3606	1.06577	0.854734	3.3995	12	4	R	1
12th_Abaxial_R	1716.17	160.678	53.0087	42.2904	1.25344	0.835323	5.50536	12	4	R	1
12th_Abaxial_R	1144.11	129.64	41.7217	40.1765	1.03846	0.85546	2.19575	12	4	R	1
12th_Abaxial_R	1811.73	161.62	53.6022	45.4119	1.18036	0.871592	4.67522	12	4	R	1
12th_Abaxial_R	1350.72	139.282	45.3692	41.7836	1.08581	0.874951	3.44571	12	4	R	1
12th_Abaxial_R	1198.99	132.968	45.0694	36.875	1.22222	0.852176	1.42011	12	4	R	1
12th_Abaxial_R	1246.13	134.186	46.1453	37.2755	1.23795	0.869682	3.49769	12	4	R	1
12th_Abaxial_R	779.959	103.699	34.1855	31.6554	1.07993	0.911455	2.68483	12	4	R	1
12th_Abaxial_R	1060.82	126.15	43.5095	33.0328	1.31716	0.837676	7.23429	12	4	R	1
12th_Abaxial_R	1758.78	162.951	52.9721	44.3182	1.19527	0.832352	2.72794	12	4	R	1
12th_Abaxial_R	1311.34	140.177	45.4545	41.3643	1.09888	0.838637	2.25076	12	4	R	1
12th_Abaxial_R	831.612	109.575	35.6644	33.1304	1.07649	0.87037	3.91129	12	4	R	1
12th_Abaxial_R	1220.95	132.027	42.6553	41.8145	1.02011	0.880198	0.718291	12	4	R	1
12th_Abaxial_R	1411.42	143.276	47.2924	40.0316	1.18138	0.864003	3.54468	12	4	R	1
12th_Abaxial_R	1452.09	148.877	49.8966	40.7351	1.2249	0.823277	4.2127	12	4	R	1
12th_Abaxial_R	1344.27	139.672	44.5507	40.4648	1.10098	0.865913	4.51145	12	4	R	1
12th_Abaxial_R	1487.6	145.711	47.046	40.4648	1.16264	0.880469	0.705933	12	4	R	1
12th_Abaxial_R	1337.81	141.555	50.8197	34.5612	1.47043	0.838982	0.951428	12	4	R	1
12th_Abaxial_R	1637.4	151.587	48.956	45.3692	1.07906	0.895441	3.76006	12	4	R	1
12th_Abaxial_R	1504.39	149.315	50.2319	38.8696	1.29232	0.84794	8.0788	12	4	R	1
12th_Abaxial_R	1881.46	167.497	58.9268	43.6577	1.34975	0.842737	2.42028	12	4	R	1
12th_Abaxial_R	1287.45	135.127	43.7315	42.7007	1.02414	0.886045	3.19798	12	4	R	1
12th_Abaxial_R	1340.39	139.121	45.4119	40.3529	1.12537	0.870276	4.18004	12	4	R	1
12th_Abaxial_R	1984.76	167.107	54.4151	49.337	1.10293	0.893164	5.07977	12	4	R	1
12th_Abaxial_R	2566.5	197.546	71.5548	56.2701	1.27163	0.826446	2.00761	12	4	R	1
12th_Abaxial_R	1419.81	143.942	47.9567	42.2752	1.13439	0.861121	3.89932	12	4	R	1
12th_Abaxial_R	1604.47	154.526	50.309	43.122	1.16667	0.844381	5.08976	12	4	R	1
12th_Abaxial_R	1892.43	171.538	56.5562	46.8535	1.20709	0.808184	3.69923	12	4	R	1
12th_Abaxial_R	1414	144.218	49.6371	36.6818	1.35318	0.85432	4.49966	12	4	R	1
12th_Abaxial_R	1611.57	153.309	51.0479	41.6908	1.22444	0.861639	1.40531	12	4	R	1
12th_Abaxial_R	1366.86	138.065	45.3692	40.3049	1.12565	0.901086	2.67617	12	4	R	1
12th_Abaxial_R	1024.02	121.491	39.9024	37.3793	1.0675	0.871832	1.88605	12	4	R	1
12th_Abaxial_R	1732.31	158.13	50.8832	44.7675	1.13661	0.870577	4.27509	12	4	R	1
12th_Abaxial_R	1283.57	137.01	46.4243	39.2498	1.18279	0.859267	2.98499	12	4	R	1
12th_Abaxial_R	1022.73	120.939	39.7727	34.0909	1.16667	0.878691	4.18935	12	4	R	1
12th_Abaxial_R	1461.13	144.883	46.8535	44.3764	1.05582	0.874704	1.48616	12	4	R	1
12th_Abaxial_R	1925.36	166.165	53.6022	47.9432	1.11803	0.876278	3.91853	12	4	R	1
12th_Abaxial_R	1295.2	135.127	44.3764	39.5774	1.12125	0.891378	5.90226	12	4	R	1
12th_Abaxial_R	1224.17	132.303	42.0608	40.4648	1.03944	0.878851	4.87018	12	4	R	1
12th_Abaxial_R	1267.43	134.461	44.3764	38.7032	1.14658	0.880928	4.32055	12	4	R	1
12th_Abaxial_R	1299.07	136.848	45.0694	40.9722	1.1	0.871695	2.97164	12	4	R	1
12th_Abaxial_R	1133.14	127.643	40.5604	36.9973	1.09631	0.873971	1.51595	12	4	R	1
12th_Abaxial_R	1506.97	146.652	49.3894	39.6915	1.24433	0.880519	2.74503	12	4	R	1
12th_Abaxial_R	1179.62	130.306	42.7762	36.6818	1.16614	0.873024	5.0221	12	4	R	1
12th_Abaxial_R	1410.77	142.611	46.7155	41.907	1.11474	0.871689	4.00777	12	4	R	1
12th_Abaxial_R	1486.31	147.042	47.5918	41.9224	1.13523	0.863847	3.30579	12	4	R	1
12th_Abaxial_R	1352.01	137.951	45.6388	39.5285	1.15458	0.892773	3.25151	12	4	R	1
12th_Abaxial_R	1280.35	136.183	44.2599	41.0509	1.07817	0.86755	3.3269	12	4	R	1
12th_Abaxial_R	1924.07	169.379	57.9434	42.7913	1.35409	0.842772	7.03798	12	4	R	1
12th_Abaxial_R	1423.04	143.276	46.7983	41.7217	1.12168	0.871117	2.49418	12	4	R	1
12th_Abaxial_R	1630.29	153.195	48.8108	46.2711	1.05489	0.87295	4.87006	12	4	R	1
12th_Abaxial_R	1090.52	124.429	41.6908	35.592	1.17135	0.885118	1.24807	12	4	R	1
12th_Abaxial_R	1861.44	165.5	53.9862	45.9771	1.1742	0.854015	1.95044	12	4	R	1
12th_Abaxial_R	1868.54	163.892	53.9025	47.7949	1.12779	0.874168	2.02626	12	4	R	1
12th_Abaxial_R	3774.54	239.995	81.1367	62.5	1.29819	0.823507	5.86745	12	4	R	1
12th_Abaxial_R	3072.06	213.664	68.1913	62.075	1.09853	0.845621	12.1765	12	4	R	1
1st_Abaxial_L	698.765	100.855	34.0841	27.0573	1.2597	0.863269	2.94663	1	1	L	1
1st_Abaxial_L	585.185	92.7287	33.1476	26.0342	1.27324	0.855214	1.36568	1	1	L	1
1st_Abaxial_L	1383.95	141.933	44.9966	40.9908	1.09772	0.863298	3.39762	1	1	L	1
1st_Abaxial_L	948.765	114.997	36.1922	35.1364	1.03005	0.901559	0.570487	1	1	L	1
1st_Abaxial_L	687.654	101.236	34.0841	27.0573	1.2597	0.843155	1.84585	1	1	L	1
1st_Abaxial_L	983.333	120.204	40.9908	32.9796	1.24291	0.855207	7.22715	1	1	L	1
1st_Abaxial_L	745.679	102.157	33.5916	30.5101	1.101	0.897898	3.41884	1	1	L	1
1st_Abaxial_L	860.494	110.664	36.8011	32.8107	1.12162	0.882961	0.837623	1	1	L	1
1st_Abaxial_L	759.259	106.062	36.0555	32.0493	1.125	0.848164	2.2339	1	1	L	1
1st_Abaxial_L	850.617	111.966	37.7778	31.3089	1.20661	0.852649	4.86884	1	1	L	1
1st_Abaxial_L	1032.72	124.267	43.9556	30.2255	1.45426	0.840382	5.92992	1	1	L	1
1st_Abaxial_L	972.84	117.87	39.4092	33.4258	1.17901	0.879918	2.14096	1	1	L	1
1st_Abaxial_L	968.519	120.204	39.7834	37.334	1.06561	0.842323	3.4498	1	1	L	1
1st_Abaxial_L	766.667	106.601	35.5034	28.48	1.24661	0.847797	4.67652	1	1	L	1
1st_Abaxial_L	1370.37	141.013	47.1666	38.0058	1.24104	0.866023	9.10059	1	1	L	1
1st_Abaxial_L	1058.02	122.696	39.8299	36.3284	1.09638	0.883171	2.38501	1	1	L	1
1st_Abaxial_L	1204.32	131.473	41.8256	39.3779	1.06216	0.875543	3.87649	1	1	L	1
1st_Abaxial_L	716.049	101.776	34.0841	29.523	1.1545	0.868693	3.50727	1	1	L	1
1st_Abaxial_L	875.926	112.236	37.7778	32.8107	1.15139	0.873805	1.67297	1	1	L	1
1st_Abaxial_L	935.185	117.219	40.8551	30.3478	1.34623	0.85528	2.08219	1	1	L	1
1st_Abaxial_L	697.531	100.855	35.1364	28.6744	1.22536	0.861743	4.06465	1	1	L	1
1st_Abaxial_L	954.321	123.998	45.9334	27.4424	1.67381	0.779968	2.03172	1	1	L	1
1st_Abaxial_L	762.963	103.998	33.5916	29.5856	1.1354	0.886473	6.17319	1	1	L	1
1st_Abaxial_L	677.778	98.6328	32.0493	29.5856	1.08327	0.875496	3.41304	1	1	L	1
1st_Abaxial_L	1506.17	144.695	45.3927	44.361	1.02326	0.904021	2.47586	1	1	L	1
1st_Abaxial_L	1130.86	128.981	44.2496	35.5729	1.24391	0.854213	3.78305	1	1	L	1
1st_Abaxial_L	924.074	115.378	39.4562	32.0493	1.23111	0.872303	1.09123	1	1	L	1
1st_Abaxial_L	1088.27	126.49	42.2368	36.6835	1.15139	0.854747	1.35046	1	1	L	1
1st_Abaxial_L	812.346	107.903	37.1351	32.4513	1.14433	0.876766	2.7198	1	1	L	1
1st_Abaxial_L	2567.9	193.202	62.1627	54.7159	1.1361	0.864495	5.26304	1	1	L	1
1st_Abaxial_L	1072.22	129.093	43.1478	31.8174	1.35611	0.808516	2.05151	1	1	L	1
1st_Abaxial_L	375.926	74.6813	24.037	22.4983	1.06839	0.847009	0.694001	1	1	L	1
1st_Abaxial_L	733.951	102.808	34.8896	29.3342	1.18938	0.872621	5.53416	1	1	L	1
1st_Abaxial_L	1705.56	159.06	51.8783	46.3614	1.119	0.847133	4.8904	1	1	L	1
1st_Abaxial_L	1184.57	131.473	45.3382	36.1922	1.25271	0.861183	0.645917	1	1	L	1
1st_Abaxial_L	878.395	113.156	40.2768	29.3342	1.37303	0.86207	5.47732	1	1	L	1
1st_Abaxial_L	937.654	123.505	45.3382	27.7778	1.63218	0.772476	2.12399	1	1	L	1
1st_Abaxial_L	741.975	107.903	35.1364	29.5856	1.18762	0.800815	4.8408	1	1	L	1
1st_Abaxial_L	998.148	121.125	40.2768	35.3117	1.14061	0.854948	2.66929	1	1	L	1
1st_Abaxial_L	912.963	114.458	36.3284	33.8479	1.07329	0.875731	1.77478	1	1	L	1
1st_Abaxial_L	928.395	118.094	40.7946	33.3518	1.22316	0.836546	1.00807	1	1	L	1
1st_Abaxial_L	716.049	102.696	34.8896	27.7778	1.25602	0.85319	6.19336	1	1	L	1
1st_Abaxial_L	548.148	88.2843	29.0806	27.5098	1.0571	0.883774	3.00982	1	1	L	1
1st_Abaxial_L	620.37	93.9188	32.6788	26.2232	1.24618	0.883804	0.831028	1	1	L	1
1st_Abaxial_L	1001.23	118.791	38.3776	35.9011	1.06898	0.891621	3.66614	1	1	L	1
1st_Abaxial_L	496.296	84.7603	28.6744	25.5797	1.12098	0.868092	2.14711	1	1	L	1
1st_Abaxial_L	1207.41	129.902	42.3099	36.6498	1.15444	0.899151	4.17118	1	1	L	1
1st_Abaxial_L	2765.43	200.79	68.5746	55.921	1.22628	0.861966	2.93588	1	1	L	1
1st_Abaxial_L	2180.86	176.076	57.0142	50.5403	1.12809	0.883975	3.18686	1	1	L	1
1st_Abaxial_L	1132.1	128.061	42.5281	36.5486	1.1636	0.867483	2.95832	1	1	L	1
1st_Abaxial_L	1164.81	130.395	44.4444	40.4451	1.09888	0.860887	0.591057	1	1	L	1
1st_Abaxial_L	1743.21	159.33	51.2197	46.2548	1.10734	0.862908	4.87398	1	1	L	1
1st_Abaxial_L	1700.62	155.918	51.1594	46.2414	1.10635	0.879075	3.30119	1	1	L	1
1st_Abaxial_L	1118.52	128.6	43.9556	35.8667	1.22553	0.849905	6.23563	1	1	L	1
1st_Abaxial_L	1212.35	132.887	43.2763	40.8853	1.05848	0.862728	2.79738	1	1	L	1
1st_Abaxial_L	875.926	111.697	36.2774	35.4338	1.02381	0.882262	2.00561	1	1	L	1
1st_Abaxial_L	1000	122.696	41.8256	31.5837	1.32428	0.834736	2.74118	1	1	L	1
1st_Abaxial_L	1413.58	144.537	46.5342	42.5281	1.0942	0.850301	6.92226	1	1	L	1
1st_Abaxial_L	1367.28	142.203	45.7584	40.7946	1.12168	0.849671	5.1257	1	1	L	1
1st_Abaxial_L	2572.22	195.313	63.4113	54.2627	1.1686	0.847336	3.68699	1	1	L	1
1st_Abaxial_L	1514.2	149.251	47.4667	42.8895	1.10672	0.854197	0.516249	1	1	L	1
1st_Abaxial_L	629.63	93.2679	30.8121	28.3279	1.08769	0.909558	1.53504	1	1	L	1
1st_Abaxial_L	772.222	105.03	34.8719	29.9176	1.1656	0.879683	1.81032	1	1	L	1
1st_Abaxial_L	1251.23	133.695	43.7727	38.8094	1.12789	0.879661	2.19906	1	1	L	1
1st_Abaxial_L	618.519	95.4901	32.6788	25.652	1.27393	0.852404	2.47988	1	1	L	1
1st_Abaxial_L	440.123	80.9667	26.5041	22.4983	1.17805	0.843667	4.05923	1	1	L	1
1st_Abaxial_L	722.84	101.125	32.9796	29.9176	1.10235	0.888255	4.07981	1	1	L	1
1st_Abaxial_L	680.864	99.665	32.4513	29.3342	1.10626	0.861361	4.20414	1	1	L	1
1st_Abaxial_L	546.914	87.903	29.5856	25.5797	1.15661	0.889449	1.28377	1	1	L	1
1st_Abaxial_L	679.012	98.6328	31.8368	28.3932	1.12128	0.877091	0.663637	1	1	L	1
1st_Abaxial_L	724.691	103.077	36.4472	27.7778	1.3121	0.857111	2.33503	1	1	L	1
1st_Abaxial_L	901.852	111.854	36.2774	34.7833	1.04296	0.905812	1.92948	1	1	L	1
1st_Abaxial_L	763.58	105.03	34.3188	32.8107	1.04596	0.869839	2.49992	1	1	L	1
1st_Abaxial_L	812.346	106.22	35.3117	32.8295	1.07561	0.90477	0.938552	1	1	L	1
1st_Abaxial_L	979.012	117.87	38.6501	35.1364	1.1	0.885502	1.36892	1	1	L	1
1st_Abaxial_L	367.284	73.3796	24.9691	22.4983	1.10982	0.857159	2.5556	1	1	L	1
1st_Abaxial_L	917.284	113.807	37.5976	33.5916	1.11926	0.889969	5.04647	1	1	L	1
1st_Abaxial_L	603.086	92.617	31.8368	26.8742	1.18466	0.883502	0.659522	1	1	L	1
1st_Abaxial_L	1290.74	136.68	46.0005	40.4451	1.13736	0.868236	2.81825	1	1	L	1
1st_Abaxial_L	1135.19	131.854	43.3903	37.8431	1.14658	0.820515	5.80165	1	1	L	1
1st_Abaxial_L	452.469	80.9667	28.3279	22.3607	1.26686	0.867333	3.66726	1	1	L	1
1st_Abaxial_L	1096.3	126.759	42.5281	35.5034	1.19786	0.857391	2.33841	1	1	L	1
2nd_Abaxial_L	970.37	118.252	37.3505	35.9011	1.04037	0.872034	1.17861	2	1	L	1
2nd_Abaxial_L	920.37	114.077	36.935	34.4624	1.07175	0.888748	1.19158	2	1	L	1
2nd_Abaxial_L	851.852	111.204	38.6501	29.1653	1.3252	0.865638	2.27778	2	1	L	1
2nd_Abaxial_L	1059.88	121.664	41.2909	35.3117	1.16933	0.899792	1.37444	2	1	L	1
2nd_Abaxial_L	672.222	98.3632	34.5161	28.0432	1.23082	0.873086	2.18009	2	1	L	1
2nd_Abaxial_L	1129.63	128.823	42.8895	40.4451	1.06044	0.855374	2.01037	2	1	L	1
2nd_Abaxial_L	1534.57	148.981	47.3756	47.3756	1	0.868824	2.01724	2	1	L	1
2nd_Abaxial_L	823.457	108.442	35.8323	32.3942	1.10613	0.879942	1.76966	2	1	L	1
2nd_Abaxial_L	861.728	110.283	37.5976	30.5707	1.22986	0.890352	2.43208	2	1	L	1
2nd_Abaxial_L	911.728	113.538	37.7941	34.3008	1.10184	0.888785	0.79349	2	1	L	1
2nd_Abaxial_L	783.951	107.14	36.935	28.48	1.29688	0.858206	5.91709	2	1	L	1
2nd_Abaxial_L	1005.56	121.506	39.4562	36.9851	1.06681	0.855896	3.61302	2	1	L	1
2nd_Abaxial_L	908.025	118.363	40.8551	28.8889	1.41421	0.814468	4.46166	2	1	L	1
2nd_Abaxial_L	738.272	104.379	36.3963	28.9742	1.25616	0.851529	3.15211	2	1	L	1
2nd_Abaxial_L	914.198	114.458	38.8094	31.368	1.23723	0.876915	0.829623	2	1	L	1
2nd_Abaxial_L	634.568	96.7919	34.0116	26.8972	1.26451	0.851158	0.596592	2	1	L	1
2nd_Abaxial_L	1419.75	146.378	48.7878	38.873	1.25506	0.832668	4.04774	2	1	L	1
2nd_Abaxial_L	1042.59	120.743	39.4092	35.9011	1.09772	0.898665	1.6269	2	1	L	1
2nd_Abaxial_L	448.765	80.0463	26.8742	24.3939	1.10168	0.880131	2.19856	2	1	L	1
2nd_Abaxial_L	624.691	95.8714	33.7931	27.5098	1.2284	0.854077	1.11135	2	1	L	1
2nd_Abaxial_L	714.198	101.506	34.6054	29.0806	1.18998	0.871055	3.67413	2	1	L	1
2nd_Abaxial_L	893.21	114.458	39.8299	28.3932	1.4028	0.856784	6.19981	2	1	L	1
2nd_Abaxial_L	1085.19	124.918	41.246	36.2774	1.13696	0.873901	2.76431	2	1	L	1
2nd_Abaxial_L	816.049	107.14	35.3117	31.8174	1.10982	0.893345	2.06435	2	1	L	1
2nd_Abaxial_L	842.593	110.395	37.9734	28.48	1.33333	0.868821	3.10194	2	1	L	1
2nd_Abaxial_L	1209.88	134.188	44.2496	40.2615	1.09905	0.844347	3.10014	2	1	L	1
2nd_Abaxial_L	1256.17	135.918	42.3099	40.154	1.05369	0.854491	2.67421	2	1	L	1
2nd_Abaxial_L	1399.38	142.203	45.6097	42.5281	1.07246	0.869618	5.58364	2	1	L	1
2nd_Abaxial_L	919.753	117.331	42.5426	30.7318	1.38432	0.839566	4.02681	2	1	L	1
2nd_Abaxial_L	673.457	99.665	34.3008	27.8665	1.2309	0.85199	1.41949	2	1	L	1
2nd_Abaxial_L	419.753	84.7603	32.6788	17.5682	1.86011	0.734207	2.71416	2	1	L	1
2nd_Abaxial_L	1311.73	140.362	49.8021	36.4472	1.36642	0.83667	3.95777	2	1	L	1
2nd_Abaxial_L	803.086	108.331	35.8667	31.2892	1.1463	0.859945	2.24044	2	1	L	1
2nd_Abaxial_L	1027.78	122.045	39.8299	35.8323	1.11156	0.867098	0.833383	2	1	L	1
2nd_Abaxial_L	638.889	95.7597	30.3478	29.3342	1.03455	0.875526	3.30617	2	1	L	1
2nd_Abaxial_L	1016.67	122.426	39.268	36.7843	1.06752	0.85239	3.53648	2	1	L	1
2nd_Abaxial_L	789.506	105.569	33.9207	30.8721	1.09875	0.890208	3.63746	2	1	L	1
2nd_Abaxial_L	398.148	75.6018	25.3372	22.2222	1.14017	0.875367	1.77008	2	1	L	1
2nd_Abaxial_L	966.667	117.331	37.7451	36.1752	1.0434	0.88239	0.809528	2	1	L	1
2nd_Abaxial_L	1533.33	148.219	47.4667	44.9966	1.0549	0.877081	5.1954	2	1	L	1
2nd_Abaxial_L	665.432	98.6328	33.8479	25.3859	1.33333	0.859549	2.47762	2	1	L	1
2nd_Abaxial_L	778.395	107.633	37.334	30.8921	1.20853	0.844337	2.54853	2	1	L	1
2nd_Abaxial_L	1083.95	131.585	48.5086	28.48	1.70325	0.786697	4.09357	2	1	L	1
2nd_Abaxial_L	614.815	92.3474	29.8142	29.8142	1	0.90595	0.773965	2	1	L	1
2nd_Abaxial_L	982.716	120.093	38.6501	35.1364	1.1	0.856261	4.16033	2	1	L	1
2nd_Abaxial_L	909.259	117.982	41.5145	28.8461	1.43917	0.820855	4.93444	2	1	L	1
2nd_Abaxial_L	706.79	102.808	35.5729	25.3372	1.40398	0.840329	1.93821	2	1	L	1
2nd_Abaxial_L	638.272	96.2527	32.9796	27.4424	1.20178	0.865744	1.79864	2	1	L	1
2nd_Abaxial_L	1100.62	125.188	41.8256	34.801	1.20185	0.882515	2.96658	2	1	L	1
2nd_Abaxial_L	809.877	107.522	36.1752	31.4662	1.14965	0.880311	2.90081	2	1	L	1
2nd_Abaxial_L	616.049	93.2679	29.8556	28.2843	1.05556	0.88994	5.56853	2	1	L	1
2nd_Abaxial_L	1264.2	138.252	47.3756	37.8431	1.25189	0.83116	4.24828	2	1	L	1
2nd_Abaxial_L	454.321	81.6176	27.5994	22.9061	1.20489	0.857048	1.60522	2	1	L	1
2nd_Abaxial_L	2572.22	195.313	66.5647	52.8216	1.26018	0.847336	9.2149	2	1	L	1
2nd_Abaxial_L	1020.99	122.315	39.7057	36.1922	1.09708	0.857576	3.40831	2	1	L	1
2nd_Abaxial_L	1215.43	134.616	43.8432	37.0852	1.18223	0.842845	6.94267	2	1	L	1
2nd_Abaxial_L	1499.38	150.553	52.646	40.0771	1.31362	0.831276	2.68507	2	1	L	1
2nd_Abaxial_L	829.012	109.093	36.1922	30.2255	1.19741	0.875339	1.71459	2	1	L	1
2nd_Abaxial_L	1039.51	122.696	43.8291	32.3942	1.35299	0.867713	5.67892	2	1	L	1
2nd_Abaxial_L	851.235	110.553	38.8094	29.3342	1.32301	0.875226	2.32849	2	1	L	1
2nd_Abaxial_L	787.037	110.395	35.4338	32.2988	1.09706	0.811536	3.33934	2	1	L	1
2nd_Abaxial_L	838.889	113.538	38.6979	30.0206	1.28905	0.817778	0.644802	2	1	L	1
2nd_Abaxial_L	1280.86	137.219	46.0944	36.935	1.24798	0.854834	2.99554	2	1	L	1
2nd_Abaxial_L	1313.58	136.187	45.1199	38.8889	1.16023	0.890007	0.572608	2	1	L	1
2nd_Abaxial_L	540.741	86.9825	29.8142	24.8452	1.2	0.898121	1.76219	2	1	L	1
2nd_Abaxial_L	571.605	93.6492	33.4258	21.8299	1.5312	0.819026	5.92942	2	1	L	1
2nd_Abaxial_L	991.358	120.855	41.7074	33.8661	1.23154	0.852925	4.32862	2	1	L	1
2nd_Abaxial_L	514.815	86.9825	29.523	23.544	1.25395	0.855061	1.61363	2	1	L	1
2nd_Abaxial_L	918.519	118.633	38.0058	33.3333	1.14017	0.82014	2.84911	2	1	L	1
2nd_Abaxial_L	974.074	119.172	38.873	36.3963	1.06805	0.861893	1.90538	2	1	L	1
2nd_Abaxial_L	811.728	110.776	35.5729	32.4513	1.09619	0.831244	1.87394	2	1	L	1
2nd_Abaxial_L	1351.23	140.743	45.3927	38.3776	1.18279	0.857205	0.759297	2	1	L	1
2nd_Abaxial_L	724.691	110.506	41.7518	24.3686	1.71334	0.74574	7.47937	2	1	L	1
2nd_Abaxial_L	2345.68	187.838	63.9637	49.9135	1.28149	0.835437	3.9088	2	1	L	1
2nd_Abaxial_L	1083.33	125.569	42.5862	32.356	1.31617	0.863389	5.13605	2	1	L	1
2nd_Abaxial_L	981.481	120.474	38.3776	33.8479	1.13383	0.849781	2.19256	2	1	L	1
2nd_Abaxial_L	1116.05	127.68	41.246	37.2678	1.10675	0.8603	3.27284	2	1	L	1
2nd_Abaxial_L	1641.98	161.013	52.234	43.7727	1.1933	0.795893	5.75735	2	1	L	1
2nd_Abaxial_L	1238.89	133.695	44.9966	39.0157	1.15329	0.870982	1.86686	2	1	L	1
2nd_Abaxial_L	822.84	110.014	39.3151	28.3279	1.38786	0.854344	0.93236	2	1	L	1
2nd_Abaxial_L	890.123	112.887	37.7941	32.8295	1.15122	0.877758	3.40987	2	1	L	1
2nd_Abaxial_L	1372.22	139.6	46.7328	39.7057	1.17698	0.884843	4.0744	2	1	L	1
2nd_Abaxial_L	987.654	119.711	41.7665	31.3089	1.33401	0.866054	0.080761	2	1	L	1
2nd_Abaxial_L	699.383	101.887	36.2774	27.5994	1.31443	0.846614	2.30711	2	1	L	1
2nd_Abaxial_L	827.16	111.046	40.1386	29.1653	1.37624	0.842939	0.29449	2	1	L	1
2nd_Abaxial_L	1015.43	121.125	39.3151	36.935	1.06444	0.869752	1.79418	2	1	L	1
2nd_Abaxial_L	938.889	117.061	40.3992	32.3942	1.24711	0.860986	3.87159	2	1	L	1
2nd_Abaxial_L	795.679	106.49	34.4982	29.9176	1.15311	0.881726	2.29323	2	1	L	1
2nd_Abaxial_L	738.889	103.728	36.1922	26.7129	1.35486	0.86297	2.82477	2	1	L	1
2nd_Abaxial_L	953.704	120.743	44.2775	30.2255	1.4649	0.822047	0.616572	2	1	L	1
2nd_Abaxial_L	570.988	91.1574	29.8969	29.0806	1.02807	0.863482	2.88981	2	1	L	1
2nd_Abaxial_L	1079.01	125.3	41.3357	37.334	1.10719	0.86365	1.90096	2	1	L	1
2nd_Abaxial_L	803.086	107.252	35.2942	32.8107	1.07569	0.877325	1.57187	2	1	L	1
2nd_Abaxial_L	720.37	102.426	34.2287	28.6744	1.1937	0.862863	0.712774	2	1	L	1
2nd_Abaxial_L	745.679	102.315	34.8719	28.3932	1.22818	0.895129	6.35768	2	1	L	1
2nd_Abaxial_L	559.877	89.4743	30.8721	23.4389	1.31713	0.87883	3.16444	2	1	L	1
2nd_Abaxial_L	1151.85	130.283	43.9556	34.4624	1.27547	0.852766	1.90561	2	1	L	1
2nd_Abaxial_L	906.79	113.919	39.5655	33.3333	1.18697	0.878063	3.08333	2	1	L	1
2nd_Abaxial_L	625.309	97.4428	35.3117	23.3598	1.51164	0.827571	5.66475	2	1	L	1
2nd_Abaxial_L	791.358	108.061	39.142	28.0432	1.39578	0.851619	3.11465	2	1	L	1
2nd_Abaxial_L	1196.91	130.934	42.6875	38.6979	1.10309	0.877339	2.22234	2	1	L	1
2nd_Abaxial_L	635.185	93.9188	31.3089	28.8247	1.08618	0.90491	2.61658	2	1	L	1
2nd_Abaxial_L	915.432	113.538	37.3505	32.3942	1.153	0.892395	3.46785	2	1	L	1
2nd_Abaxial_L	617.901	96.141	34.8896	26.2232	1.33049	0.840062	1.74665	2	1	L	1
2nd_Abaxial_L	891.975	115.378	39.0789	28.8461	1.35474	0.842002	8.46809	2	1	L	1
2nd_Abaxial_L	947.531	116.141	38.8889	33.3333	1.16667	0.882738	2.70688	2	1	L	1
2nd_Abaxial_L	699.383	101.125	33.0357	28.48	1.15996	0.85943	2.18686	2	1	L	1
2nd_Abaxial_L	1030.25	121.506	39.4092	37.8431	1.04139	0.876912	4.59922	2	1	L	1
2nd_Abaxial_L	956.173	117.443	38.6979	37.1351	1.04209	0.871152	2.25996	2	1	L	1
2nd_Abaxial_L	959.259	117.331	39.5655	33.3333	1.18697	0.875628	3.26345	2	1	L	1
2nd_Abaxial_L	803.704	110.125	38.3132	26.7129	1.43426	0.832784	9.63251	2	1	L	1
2nd_Abaxial_L	702.469	99.9346	33.3518	28.3932	1.17464	0.883905	2.55053	2	1	L	1
2nd_Abaxial_L	925.926	117.87	40.3992	29.9176	1.35035	0.837486	6.09497	2	1	L	1
2nd_Abaxial_L	877.16	110.934	35.8323	33.3518	1.07437	0.895693	1.25735	2	1	L	1
2nd_Abaxial_L	680.247	100.855	34.4982	24.267	1.42161	0.84039	7.94067	2	1	L	1
2nd_Abaxial_L	521.605	88.5539	30.952	23.9341	1.29322	0.835866	3.43778	2	1	L	1
2nd_Abaxial_L	856.173	110.395	36.8011	31.8368	1.15593	0.882824	1.7751	2	1	L	1
2nd_Abaxial_L	664.815	98.7445	34.2287	27.1257	1.26186	0.85681	3.52806	2	1	L	1
2nd_Abaxial_L	677.778	100.855	35.1364	27.1257	1.29532	0.83734	0.892921	2	1	L	1
2nd_Abaxial_L	733.951	101.506	33.9207	29.9176	1.13381	0.895146	0.717055	2	1	L	1
2nd_Abaxial_L	760.494	106.983	38.5221	29.5856	1.30205	0.834987	2.03128	2	1	L	1
2nd_Abaxial_L	646.296	97.0615	32.3942	28.8889	1.12134	0.86208	1.35224	2	1	L	1
2nd_Abaxial_L	895.062	116.411	38.6979	31.5837	1.22525	0.829999	5.80164	2	1	L	1
2nd_Abaxial_L	664.815	100.585	35.9011	23.9341	1.5	0.825734	6.433	2	1	L	1
2nd_Abaxial_L	998.765	121.776	42.6875	33.1476	1.2878	0.846356	2.70074	2	1	L	1
3rd_Abaxial_L	354.938	71.5386	24.037	22.4983	1.06839	0.871528	0.473409	3	1	L	1
3rd_Abaxial_L	220.37	58.2053	22.7981	14.1421	1.61207	0.817406	0.990769	3	1	L	1
3rd_Abaxial_L	418.519	77.5544	27.4424	20.9644	1.309	0.874402	3.41457	3	1	L	1
3rd_Abaxial_L	802.469	106.22	34.4624	30.952	1.11341	0.89377	1.9388	3	1	L	1
3rd_Abaxial_L	781.481	107.522	37.5976	28.1091	1.33756	0.849447	1.51338	3	1	L	1
3rd_Abaxial_L	925.926	113.807	37.334	34.2287	1.09072	0.898353	1.51919	3	1	L	1
3rd_Abaxial_L	643.21	96.7919	34.2287	27.1257	1.26186	0.862749	3.3202	3	1	L	1
3rd_Abaxial_L	836.42	112.236	36.935	29.9176	1.23456	0.834395	4.03955	3	1	L	1
3rd_Abaxial_L	1617.9	157.219	51.2197	41.2909	1.24046	0.822526	3.2971	3	1	L	1
3rd_Abaxial_L	841.975	111.966	35.9011	32.3942	1.10826	0.843987	4.44278	3	1	L	1
3rd_Abaxial_L	561.111	92.9983	33.3333	22.2222	1.5	0.815283	3.43933	3	1	L	1
3rd_Abaxial_L	1666.05	153.695	51.4722	44.4028	1.15921	0.88629	1.20719	3	1	L	1
3rd_Abaxial_L	319.753	69.0468	23.6225	20.4879	1.153	0.842825	2.17305	3	1	L	1
3rd_Abaxial_L	610.494	93.9188	31.5837	26.0342	1.21316	0.869733	2.9764	3	1	L	1
3rd_Abaxial_L	1575.31	150.822	51.7472	39.0789	1.32417	0.87025	3.39985	3	1	L	1
3rd_Abaxial_L	1245.06	132.394	42.3099	38.8094	1.0902	0.892619	3.59543	3	1	L	1
3rd_Abaxial_L	1254.94	141.125	49.2161	35.2942	1.39445	0.79182	0.298341	3	1	L	1
3rd_Abaxial_L	845.679	110.664	37.1351	32.4513	1.14433	0.86776	1.57286	3	1	L	1
3rd_Abaxial_L	1059.26	123.616	41.9288	32.9796	1.27136	0.871083	6.30321	3	1	L	1
3rd_Abaxial_L	1714.81	157.489	51.7949	46.2414	1.1201	0.868813	2.29058	3	1	L	1
3rd_Abaxial_L	938.272	116.029	38.5701	33.8661	1.1389	0.875796	1.56135	3	1	L	1
3rd_Abaxial_L	1482.1	149.79	50.8811	37.9246	1.34164	0.83008	2.17693	3	1	L	1
3rd_Abaxial_L	737.654	103.728	33.1476	28.5666	1.16036	0.861528	5.03189	3	1	L	1
3rd_Abaxial_L	1016.05	120.474	39.268	36.7843	1.06752	0.87971	1.19488	3	1	L	1
3rd_Abaxial_L	990.123	118.791	38.3776	34.8719	1.10053	0.881726	1.52544	3	1	L	1
3rd_Abaxial_L	687.037	100.585	32.0493	30.5101	1.05045	0.853335	2.67297	3	1	L	1
3rd_Abaxial_L	1435.8	145.997	49.0528	37.7287	1.30014	0.846484	4.19099	3	1	L	1
3rd_Abaxial_L	506.79	86.7129	30.0206	24.4697	1.22685	0.846975	3.29764	3	1	L	1
3rd_Abaxial_L	862.346	111.315	35.7805	34.2287	1.04534	0.874544	1.59159	3	1	L	1
3rd_Abaxial_L	909.259	117.219	40.7492	29.3342	1.38914	0.831569	1.38883	3	1	L	1
3rd_Abaxial_L	688.272	97.982	32.3942	28.8889	1.12134	0.900902	3.85779	3	1	L	1
3rd_Abaxial_L	374.691	74.6813	24.9691	20.9644	1.19102	0.844227	1.33275	3	1	L	1
3rd_Abaxial_L	510.494	86.7129	28.9742	24.9691	1.1604	0.853164	1.92605	3	1	L	1
3rd_Abaxial_L	879.012	112.505	38.6979	30.0206	1.28905	0.872687	4.86394	3	1	L	1
3rd_Abaxial_L	759.877	103.347	35.7805	28.6744	1.24782	0.894042	4.58237	3	1	L	1
3rd_Abaxial_L	1648.15	155.267	51.2197	41.7518	1.22677	0.85911	5.52756	3	1	L	1
3rd_Abaxial_L	786.42	105.3	35.3117	30.3478	1.16357	0.891275	2.53226	3	1	L	1
3rd_Abaxial_L	1846.3	164.425	55.921	46.5209	1.20206	0.858171	4.61327	3	1	L	1
3rd_Abaxial_L	1075.93	124.267	40.8853	36.935	1.10695	0.875544	2.29372	3	1	L	1
3rd_Abaxial_L	474.074	83.8398	28.3279	24.3686	1.16248	0.84753	4.65694	3	1	L	1
3rd_Abaxial_L	859.877	113.156	39.4092	28.48	1.38375	0.843896	2.41908	3	1	L	1
3rd_Abaxial_L	1024.07	121.125	40.9908	36.0555	1.13688	0.877155	1.73786	3	1	L	1
3rd_Abaxial_L	1469.75	147.029	51.8783	39.3151	1.31955	0.854377	2.40026	3	1	L	1
3rd_Abaxial_L	1172.22	132.394	48.7371	31.4662	1.54887	0.840398	6.53148	3	1	L	1
3rd_Abaxial_L	1548.77	151.854	48.851	41.8256	1.16797	0.843996	3.0571	3	1	L	1
3rd_Abaxial_L	2188.27	179.6	57.5423	48.5976	1.18406	0.852512	11.0792	3	1	L	1
3rd_Abaxial_L	1010.49	122.966	43.3333	29.9176	1.44842	0.839801	4.76633	3	1	L	1
3rd_Abaxial_L	1780.86	159.6	52.234	43.7727	1.1933	0.878572	2.2857	3	1	L	1
3rd_Abaxial_L	1443.83	144.267	46.6799	42.6875	1.09353	0.871744	5.0216	3	1	L	1
3rd_Abaxial_L	1369.14	138.949	45.3382	38.8889	1.16584	0.891143	1.26381	3	1	L	1
3rd_Abaxial_L	593.21	91.6966	31.1309	26.2232	1.18715	0.886568	1.44898	3	1	L	1
3rd_Abaxial_L	1196.91	131.473	45.8123	35.9011	1.27607	0.870158	0.291462	3	1	L	1
3rd_Abaxial_L	1249.38	134.728	45.6773	36.1922	1.26208	0.864953	1.86861	3	1	L	1
3rd_Abaxial_L	1632.1	153.965	48.5086	43.9556	1.10358	0.865191	4.7085	3	1	L	1
3rd_Abaxial_L	1622.84	155.536	55.5556	39.3779	1.41083	0.842988	3.09831	3	1	L	1
3rd_Abaxial_L	1467.28	145.346	50.6745	38.0058	1.33333	0.872809	0.923966	3	1	L	1
3rd_Abaxial_L	725.309	104.649	35.8667	26.7129	1.34267	0.832273	2.37812	3	1	L	1
3rd_Abaxial_L	1745.68	158.409	53.7599	43.2192	1.24389	0.874202	2.51068	3	1	L	1
3rd_Abaxial_L	954.321	116.411	40.2615	34.0116	1.18376	0.884951	0.486759	3	1	L	1
3rd_Abaxial_L	1969.14	167.298	55.6555	49.6904	1.12004	0.884101	1.65542	3	1	L	1
3rd_Abaxial_L	1304.32	140.362	47.9841	38.5701	1.24407	0.831945	3.55869	3	1	L	1
3rd_Abaxial_L	2154.32	178.028	57.3596	52.411	1.09442	0.854167	6.22249	3	1	L	1
3rd_Abaxial_L	1277.78	138.791	49.8021	34.7122	1.43471	0.833574	1.68493	3	1	L	1
3rd_Abaxial_L	956.79	118.252	40.0617	33.0357	1.21268	0.85983	4.1027	3	1	L	1
3rd_Abaxial_L	1090.12	125.3	42.3099	35.8323	1.18077	0.872543	1.61264	3	1	L	1
3rd_Abaxial_L	1209.88	136.792	46.5342	40.9908	1.13523	0.812513	4.89438	3	1	L	1
3rd_Abaxial_L	1433.33	143.616	48.2407	42.0024	1.14852	0.87327	3.70773	3	1	L	1
3rd_Abaxial_L	1914.2	169.028	56.7646	43.3903	1.30823	0.84194	5.50319	3	1	L	1
3rd_Abaxial_L	1224.07	134.839	44.6937	40.6885	1.09844	0.846028	2.1549	3	1	L	1
3rd_Abaxial_L	1470.37	142.473	46.428	44.9966	1.03181	0.910277	0.778954	3	1	L	1
3rd_Abaxial_L	1583.95	150.06	50.1356	42.0611	1.19197	0.88394	1.71383	3	1	L	1
3rd_Abaxial_L	982.716	119.553	38.2648	36.7843	1.04025	0.864002	2.0886	3	1	L	1
3rd_Abaxial_L	1111.73	128.712	40.9908	39.4562	1.03889	0.84328	5.21475	3	1	L	1
3rd_Abaxial_L	1192.59	131.204	43.9556	34.4624	1.27547	0.870583	2.83443	3	1	L	1
3rd_Abaxial_L	1133.95	128.712	41.5145	35.8667	1.15747	0.860136	4.01435	3	1	L	1
3rd_Abaxial_L	3804.32	278.521	95.1477	58.9727	1.61342	0.616269	15.0407	3	1	L	1
3rd_Abaxial_L	1405.56	143.886	46.6799	43.5607	1.07161	0.85314	2.97463	3	1	L	1
3rd_Abaxial_L	1135.19	128.712	41.3357	39.7834	1.03902	0.861073	4.86958	3	1	L	1
3rd_Abaxial_L	1278.4	134.616	44.4028	39.4562	1.12537	0.886507	2.42692	3	1	L	1
3rd_Abaxial_L	1533.95	152.012	52.646	40.0771	1.31362	0.834186	5.32368	3	1	L	1
3rd_Abaxial_L	655.556	97.7124	34.0841	24.5955	1.38579	0.86282	1.95994	3	1	L	1
3rd_Abaxial_L	1275.31	134.886	42.3099	40.154	1.05369	0.880835	4.41603	3	1	L	1
3rd_Abaxial_L	1930.25	173.314	60.2567	42.3099	1.42418	0.807522	7.60084	3	1	L	1
3rd_Abaxial_L	1154.94	127.029	40.2768	39.268	1.02569	0.899424	1.0781	3	1	L	1
3rd_Abaxial_L	1133.95	126.648	40.9758	35.3117	1.1604	0.888404	5.2539	3	1	L	1
3rd_Abaxial_L	2144.44	175.425	56.6667	50.1971	1.12888	0.875675	0.336338	3	1	L	1
4th_Abaxial_L	1191.36	133.045	46.3081	33.3518	1.38847	0.845781	5.44936	4	1	L	1
4th_Abaxial_L	1099.38	125.727	41.1111	36.1922	1.13591	0.87398	2.9358	4	1	L	1
4th_Abaxial_L	706.173	102.538	35.1364	29.5856	1.18762	0.844016	0.615967	4	1	L	1
4th_Abaxial_L	470.37	87.7451	34.7833	18.8889	1.84147	0.767723	2.46047	4	1	L	1
4th_Abaxial_L	1051.23	124.267	39.8299	37.3505	1.06638	0.855451	3.87871	4	1	L	1
4th_Abaxial_L	620.37	95.2205	30.8721	27.4424	1.12498	0.859804	0.530271	4	1	L	1
4th_Abaxial_L	851.235	110.395	35.5729	34.7122	1.02479	0.877732	1.19462	4	1	L	1
4th_Abaxial_L	986.42	117.87	37.3505	36.3284	1.02814	0.892201	0.992772	4	1	L	1
4th_Abaxial_L	1168.52	130.553	43.3903	36.2774	1.19607	0.861536	3.60435	4	1	L	1
4th_Abaxial_L	1299.38	138.521	46.0944	35.8667	1.28516	0.850971	2.49892	4	1	L	1
4th_Abaxial_L	1050	122.966	40.7946	35.8323	1.13849	0.872633	0.502184	4	1	L	1
4th_Abaxial_L	829.63	109.744	36.3284	31.368	1.15814	0.865631	3.00253	4	1	L	1
4th_Abaxial_L	625.926	95.4901	33.2963	24.3686	1.36636	0.862613	2.2189	4	1	L	1
4th_Abaxial_L	1246.3	138.14	48.9015	35.9011	1.36212	0.820716	0.944151	4	1	L	1
4th_Abaxial_L	1347.53	140.743	44.8454	42.4555	1.05629	0.854855	1.74133	4	1	L	1
4th_Abaxial_L	1050.62	122.315	39.0157	37.5976	1.03772	0.882464	1.17852	4	1	L	1
4th_Abaxial_L	1501.23	145.076	46.0005	44.4444	1.03501	0.896327	1.32805	4	1	L	1
4th_Abaxial_L	919.753	116.029	38.3776	31.368	1.22346	0.85851	2.74873	4	1	L	1
4th_Abaxial_L	1548.77	151.092	50.8811	40.3992	1.25946	0.852536	4.55217	4	1	L	1
4th_Abaxial_L	1355.56	140.093	44.9966	43.4613	1.03532	0.867955	3.0106	4	1	L	1
4th_Abaxial_L	774.074	107.14	35.5729	28.4583	1.25	0.847394	3.54275	4	1	L	1
4th_Abaxial_L	1108.02	126.49	40.7643	34.801	1.17135	0.870262	7.59997	4	1	L	1
4th_Abaxial_L	1554.94	149.409	48.7371	41.7518	1.16731	0.875326	3.51545	4	1	L	1
4th_Abaxial_L	1387.65	143.235	49.9382	39.4562	1.26566	0.849946	4.83502	4	1	L	1
4th_Abaxial_L	1561.11	148.87	47.4667	45.9334	1.03338	0.885179	4.6673	4	1	L	1
4th_Abaxial_L	1404.32	141.283	45.3927	42.9182	1.05765	0.884095	1.99174	4	1	L	1
4th_Abaxial_L	1060.49	122.315	38.8094	37.3505	1.03906	0.890759	4.07345	4	1	L	1
4th_Abaxial_L	743.21	102.696	35.1364	27.1257	1.29532	0.885552	2.89292	4	1	L	1
4th_Abaxial_L	1295.68	135.918	45.3518	38.873	1.16667	0.881364	5.10115	4	1	L	1
4th_Abaxial_L	1022.84	125.188	46.0944	29.9176	1.54071	0.82015	5.0852	4	1	L	1
4th_Abaxial_L	785.185	106.22	35.9011	30.952	1.1599	0.87452	0.059155	4	1	L	1
4th_Abaxial_L	930.864	114.728	36.8011	34.3188	1.07233	0.888711	0.635561	4	1	L	1
4th_Abaxial_L	670.988	97.0615	33.2963	27.3297	1.21832	0.895015	2.11793	4	1	L	1
4th_Abaxial_L	894.444	112.775	38.3132	32.356	1.18411	0.883767	1.75373	4	1	L	1
4th_Abaxial_L	900	115.648	42.5281	29.523	1.44051	0.845621	0.536236	4	1	L	1
4th_Abaxial_L	978.395	118.521	37.9734	35.5034	1.06957	0.87525	1.23164	4	1	L	1
4th_Abaxial_L	726.543	102.808	33.8661	30.7318	1.10199	0.863814	1.92885	4	1	L	1
4th_Abaxial_L	729.012	103.728	34.8719	27.8665	1.25139	0.851435	3.08726	4	1	L	1
4th_Abaxial_L	1385.19	144.537	48.9015	40.4451	1.20908	0.83322	1.34562	4	1	L	1
4th_Abaxial_L	931.481	116.68	37.1351	36.2774	1.02364	0.859785	1.31119	4	1	L	1
4th_Abaxial_L	616.667	93.9188	31.4662	27.5098	1.14382	0.878527	1.16006	4	1	L	1
4th_Abaxial_L	732.099	102.696	35.8667	27.7778	1.2912	0.872313	3.04633	4	1	L	1
4th_Abaxial_L	678.395	100.585	31.6228	28.1091	1.125	0.842601	1.49127	4	1	L	1
4th_Abaxial_L	688.889	98.6328	33.4258	28.48	1.17366	0.889848	1.20184	4	1	L	1
4th_Abaxial_L	571.605	90.1252	29.3552	27.8444	1.05426	0.884328	3.26861	4	1	L	1
4th_Abaxial_L	649.383	95.4901	31.4466	28.3932	1.10754	0.894939	3.98614	4	1	L	1
4th_Abaxial_L	851.235	111.315	36.5486	30.5707	1.19554	0.863276	2.71215	4	1	L	1
4th_Abaxial_L	781.481	105.681	34.0116	34.0116	1	0.879299	0.74916	4	1	L	1
4th_Abaxial_L	1128.4	127.14	42.8751	37.9246	1.13054	0.87721	3.18549	4	1	L	1
4th_Abaxial_L	645.679	98.0936	33.3518	26.8742	1.24104	0.843228	2.39726	4	1	L	1
4th_Abaxial_L	1029.63	121.394	39.4562	35.4512	1.11297	0.878	5.38689	4	1	L	1
4th_Abaxial_L	732.099	101.776	33.9207	29.9176	1.13381	0.888163	2.86595	4	1	L	1
4th_Abaxial_L	1324.69	137.87	47.088	36.5486	1.28837	0.875756	0.506592	4	1	L	1
4th_Abaxial_L	811.728	109.093	36.2774	32.2988	1.12318	0.85709	2.22559	4	1	L	1
4th_Abaxial_L	1092.59	125.839	40.8551	37.3505	1.09383	0.867041	5.59635	4	1	L	1
4th_Abaxial_L	1087.04	123.886	40.4451	35.8667	1.12765	0.890039	0.847427	4	1	L	1
4th_Abaxial_L	716.049	101.776	33.1476	29.1653	1.13654	0.868693	0.747492	4	1	L	1
4th_Abaxial_L	879.63	111.854	35.8323	31.8368	1.1255	0.883492	0.770698	4	1	L	1
4th_Abaxial_L	723.457	103.459	33.8479	27.8665	1.21464	0.849356	6.41838	4	1	L	1
4th_Abaxial_L	772.84	106.601	36.6835	29.5856	1.23991	0.854623	4.07523	4	1	L	1
4th_Abaxial_L	994.444	120.362	40.9758	31.8174	1.28784	0.862603	1.11677	4	1	L	1
4th_Abaxial_L	1016.67	120.743	40.4451	33.4258	1.20999	0.876318	4.39024	4	1	L	1
4th_Abaxial_L	1047.53	123.505	41.5145	34.4982	1.20338	0.862996	2.9078	4	1	L	1
4th_Abaxial_L	938.889	116.68	38.0058	34.0116	1.11744	0.866622	5.22892	4	1	L	1
4th_Abaxial_L	1148.77	132.933	50.2094	30.8121	1.62954	0.816914	3.4788	4	1	L	1
4th_Abaxial_L	865.432	111.966	37.7941	30.3478	1.24537	0.867499	2.63655	4	1	L	1
4th_Abaxial_L	647.531	96.141	32.8295	27.8665	1.1781	0.880345	0.867699	4	1	L	1
4th_Abaxial_L	1046.91	122.696	41.3507	33.9207	1.21904	0.873896	0.726489	4	1	L	1
4th_Abaxial_L	1070.99	125.03	41.3507	37.3505	1.1071	0.860927	4.98255	4	1	L	1
4th_Abaxial_L	653.086	95.4901	31.8368	28.3932	1.12128	0.900043	2.40548	4	1	L	1
4th_Abaxial_L	835.802	110.283	37.7941	27.8665	1.35625	0.863565	3.71975	4	1	L	1
4th_Abaxial_L	940.741	117.108	40.4451	34.4982	1.17238	0.862003	1.00755	4	1	L	1
4th_Abaxial_L	890.123	114.728	41.7665	29.3552	1.4228	0.849815	0.816976	4	1	L	1
4th_Abaxial_L	982.716	118.633	40.0617	34.5161	1.16067	0.877462	2.27389	4	1	L	1
4th_Abaxial_L	1445.06	143.886	47.4667	42.5281	1.11612	0.877119	2.12103	4	1	L	1
4th_Abaxial_L	916.667	116.68	41.3507	29.9176	1.38215	0.84611	3.11431	4	1	L	1
4th_Abaxial_L	892.593	113.807	36.935	32.356	1.14152	0.866013	2.54831	4	1	L	1
4th_Abaxial_L	746.914	102.696	33.4258	29.9176	1.11726	0.889965	3.48337	4	1	L	1
4th_Abaxial_L	912.346	114.188	37.3505	31.8368	1.17319	0.879276	3.32678	4	1	L	1
4th_Abaxial_L	847.531	110.395	35.8323	33.3518	1.07437	0.873913	2.67209	4	1	L	1
4th_Abaxial_L	825.309	110.014	35.8323	34.3188	1.0441	0.856907	3.29323	4	1	L	1
4th_Abaxial_L	711.728	100.204	34.0841	28.1091	1.21256	0.890743	1.13809	4	1	L	1
4th_Abaxial_L	625.926	96.7919	31.7786	27.1257	1.17153	0.839566	0.98556	4	1	L	1
5th_Abaxial_L	950	117.759	40.3992	30.8721	1.3086	0.860891	2.50477	5	2	L	1
5th_Abaxial_L	1069.75	125.95	44.4028	36.3963	1.21998	0.847412	2.26444	5	2	L	1
5th_Abaxial_L	1558.02	149.902	49.7525	46.3081	1.07438	0.871305	1.46862	5	2	L	1
5th_Abaxial_L	967.901	119.172	41.9288	31.4466	1.33333	0.856431	2.60652	5	2	L	1
5th_Abaxial_L	874.691	112.236	36.7843	31.8174	1.15611	0.872574	2.66477	5	2	L	1
5th_Abaxial_L	1151.85	131.362	43.3903	36.3963	1.19216	0.838822	3.93418	5	2	L	1
5th_Abaxial_L	761.728	106.22	35.8323	30.8721	1.16067	0.848394	2.83467	5	2	L	1
5th_Abaxial_L	1298.15	137.219	44.8454	40.8853	1.09686	0.866369	1.00781	5	2	L	1
5th_Abaxial_L	1504.94	148.981	49.9382	41.9288	1.19102	0.852049	3.23326	5	2	L	1
[truncated: 9,810 more rows]

## Sheet: Correlation by mean value
Leaf position	Chloroplast AS	Chloroplast P	Chloroplast L	Chloroplast W	Chloroplast LWR	Chloroplast Cir	Chloroplast IS and CG	Leaf segment AS	Leaf segment P	Leaf segment L	Leaf segment W	Leaf segment LWR	Leaf segment Cir	WL IS and CG	Stomata AS	Stomata P	Stomata Cir	Stomata L	Leaf number	Group	Leaf segment red color	Leaf segment green color	Leaf segment blue color
1st_Abaxial_R1	70847.5	1169.17	391.433	262.344	1.52093	0.638107	53.967	52.934	45.9385	18.6376	5.35737	3.47888	0.315204	1.94751	985.28	120.568	0.832245	41.7254	1	1	173.665	158.876	119.512
2nd_Abaxial_R1	62891.4	1131.51	386.492	240.505	1.68803	0.613987	55.2062	119.969	53.7669	22.3796	8.20781	2.72663	0.521492	2.04108	1082.76	126.626	0.819698	43.2996	2	1	178.491	157.984	118.699
3nd_Abaxial_R1	58510.3	1039.33	350.916	237.828	1.50176	0.667699	49.8934	276.212	93.4948	37.391	12.7334	2.93646	0.397079	4.41166	941.1	118.269	0.812365	41.1819	3	1	179.945	162.539	119.87
4th_Abaxial_R1	57463	1028.07	351.934	232.49	1.56175	0.676394	50.8463	318.469	112.709	47.3043	13.4208	3.5247	0.315036	8.47307	955.06	118.638	0.81273	41.1167	4	2	171.171	148.854	108.351
5th_Abaxial_R1	53164.2	1036.63	350.725	221.429	1.63542	0.622008	52.7786	485.406	140.777	58.1321	15.6063	3.72492	0.307788	12.4841	837.13	111.505	0.804991	39.0301	5	2	170.411	150.438	108.929
6th_Abaxial_R1	53747.4	1026.9	345.327	228.347	1.54835	0.640378	44.6493	592.014	159.097	65.0239	15.8079	4.11339	0.293912	16.2473	1255.82	135.543	0.83247	45.6752	6	2	161.187	144.313	102.6
7th_Abaxial_R1	53666.2	1015.99	346.149	227.125	1.58748	0.647643	46.315	797.872	185.507	77.3886	16.9609	4.56276	0.291355	21.1895	1073.26	124.544	0.847198	42.4281	7	3	166.327	149.051	111.048
8th_Abaxial_R1	62444.1	1099.09	373.97	247.981	1.54581	0.645012	51.673	907.108	218.335	88.6197	17.3736	5.10084	0.239122	27.2831	1098.88	126.002	0.844455	42.6294	8	3	158.513	142.528	104.321
9th_Abaxial_R1	59412.6	1081.02	368.544	236.341	1.6101	0.638412	54.0786	938.528	225.92	92.3593	19.1277	4.82857	0.231073	25.7431	1122.26	127.353	0.850929	42.83	9	3	157.004	138.082	102.15
10th_Abaxial_R1	66040.2	1126.05	384.654	251.509	1.55334	0.639766	55.2193	923.417	218.815	90.5576	18.5437	4.88348	0.242355	27.3138	1135.73	128.128	0.848907	42.9631	10	4	146.431	132.346	95.445
11th_Abaxial_R1	69079.1	1152.58	385.558	262.217	1.51319	0.648539	53.5117	669.434	232.19	95.9294	17.5535	5.46498	0.156037	31.0247	1341.19	139.543	0.852478	46.6934	11	4	133.12	117.505	79.269
12th_Abaxial_R1	83300	1246.36	432.569	279.615	1.58022	0.655757	57.499	291.41	220.487	93.1167	9.69142	9.60816	0.075327	30.6087	1439.73	144.176	0.855369	47.935	12	4	119.412	105.867	66.717
1st_Abaxial_L1	37047.9	836.85	289.218	190.296	1.57778	0.635357	40.8663	47.7812	42.5982	18.3328	5.13431	3.57064	0.330891	3.28966	1008.93	118.654	0.863914	39.5525	1	1	159.059	143.728	102.273
2nd_Abaxial_L1	19886.8	611.69	214.437	135.686	1.67711	0.634954	33.1864	97.3333	45.8729	17.3785	9.19239	1.89054	0.581244	0.91838	919.25	114.605	0.858253	38.7119	2	1	160.791	140.03	98.056
3rd_Abaxial_L1	23061.2	703.88	235.821	146.425	1.71759	0.577668	31.3984	112.08	59.974	25.0562	8.61402	2.90877	0.391571	2.42161	1179.3	128.45	0.858362	43.0721	3	1	154.073	132.703	90.824
4th_Abaxial_L1	35702.7	797	280.8	184.28	1.57328	0.681949	33.8397	277.181	93.0318	37.0856	12.9153	2.87144	0.402448	7.29763	955.2	116.687	0.866302	38.9723	4	1	146.578	128.392	84.007
5th_Abaxial_L1	29753.9	715.82	251.994	165.07	1.61012	0.687554	33.7082	382.885	114.418	45.0645	14.3144	3.14818	0.367527	9.37933	927.15	115.211	0.858713	38.8158	5	2	152.879	133.022	90.804
6th_Abaxial_L1	22390.6	631.22	219.977	139.557	1.66065	0.66798	35.2819	423.458	130.279	53.8955	13.9767	3.8561	0.313527	13.126	987.64	119.936	0.842932	40.5209	6	2	147.751	127.645	87.04
7th_Abaxial_L1	25096	669.22	234.604	147.749	1.67506	0.664905	31.5262	499.476	154.748	61.0476	22.1894	2.75121	0.262103	29.4809	1005.28	121.192	0.841039	41.1433	7	2	152.221	135.586	97.821
8th_Abaxial_L1	31442.9	732.62	251.2	175.079	1.51599	0.690308	32.0939	591.135	169.673	67.3515	15.98	4.21473	0.258032	16.4746	1052.24	123.863	0.822431	42.4948	8	3	138.6	122.923	84.514
9th_Abaxial_L1	37276.1	839	290.627	179.47	1.71489	0.650989	40.9757	687.92	180.265	73.5038	17.3383	4.23938	0.266026	36.0718	993.67	119.88	0.828543	41.5226	9	3	134.01	119.417	83.798
10th_Abaxial_L1	36722.7	831.11	285.056	182.638	1.61415	0.646466	38.8567	819.24	207.696	83.7062	21.722	3.85351	0.238651	3.58605	805.01	108.64	0.837994	37.6878	10	3	118.666	105.201	68.534
11th_Abaxial_L1	36363.3	774.47	266.227	186.215	1.47374	0.713755	31.4985	636.038	209.956	85.4935	27.2001	3.14313	0.181317	40.5686	892.01	114.175	0.843236	39.0495	11	4	95.636	83.125	49.097
12th_Abaxial_L1	39258.6	815.93	280.035	188.428	1.549	0.677759	35.8449	412.66	168.762	68.24	15.5675	4.38349	0.182076	1.49687	1036.67	123.268	0.841146	42.0862	12	4	87.014	75.552	43.627
13th_Abaxial_L1	57208.9	1002.74	339.502	237.357	1.46695	0.705521	43.5422	265.958	117.131	48.0059	12.1977	3.93564	0.243599	7.78595	1043.88	123.932	0.836692	42.3966	13	4	84.848	73.651	43.261
1st_Abaxial_R2	16583.6	568.865	190.239	126.23	1.54939	0.633843	27.9283	57.7507	55.2436	22.9219	1.4555	15.7485	0.237795	10.645	534.357	87.343	0.86742	29.2254	1	1	148.842	100.956	76.007
2nd_Abaxial_R2	15801.8	576.864	190.32	121.505	1.6155	0.597541	28.2272	56.6659	39.6845	15.1031	6.69182	2.25694	0.452158	0.67116	598.411	93.06	0.85513	30.7731	2	1	148.178	98.71	74.65
3rd_Abaxial_R2	14166.9	520.274	175.382	115.766	1.5794	0.641996	24.3762	109.029	60.6707	22.3228	8.44771	2.64246	0.372215	3.74783	632.23	96.169	0.848809	31.6308	3	1	145.201	97.89	73.83
4th_Abaxial_R2	16758.2	602.655	196.428	125.6	1.61445	0.579563	26.471	152.378	76.0503	29.3771	9.38226	3.13113	0.331077	5.7498	751.283	105.471	0.83873	34.2963	4	1	145.375	99.746	75.031
5th_Abaxial_R2	15882.2	571.354	191.691	120.874	1.64554	0.608882	28.8382	201.651	93.2637	35.3984	12.3163	2.87412	0.291329	3.04209	663.338	99.475	0.834798	32.4208	5	2	142.775	99.468	75.102
6th_Abaxial_R2	17130.1	617.756	206.759	121.551	1.78438	0.567653	32.6528	235.342	106.975	41.2133	12.4038	3.32265	0.258429	20.209	715.811	103.253	0.838446	33.7787	6	2	143.929	100.865	74.777
7th_Abaxial_R2	12703.8	510.124	168.919	110.374	1.59166	0.617055	23.4153	342.658	126.349	48.4154	15.286	3.1673	0.26973	2.80029	698.797	101.379	0.845551	33.2346	7	2	139.878	98.58	72.707
8th_Abaxial_R2	17756.5	613.151	203.556	127.292	1.65172	0.596401	30.4223	329.71	143.312	55.2432	19.9949	2.76287	0.201733	7.36484	726.766	103.697	0.844277	34.0333	8	2	138.893	100.233	75.215
9th_Abaxial_R2	15970.3	563.386	191.41	121.295	1.63136	0.622862	27.9208	464.073	155.439	60.1633	15.9856	3.76358	0.241367	5.81431	589.894	92.841	0.844495	30.7207	9	3	139.599	101.191	73.612
10th_Abaxial_R2	17005.5	587.415	197.638	126.579	1.60708	0.616195	27.7513	495.686	164.573	64.1179	18.5076	3.46442	0.229986	3.88738	572.772	91.763	0.846229	30.1898	10	3	139.859	101.122	73.196
11th_Abaxial_R2	14830.2	548.715	185.277	115.36	1.69187	0.608914	26.1205	446.987	162.081	63.1036	22.5137	2.8029	0.213816	8.44944	648.278	97.685	0.841897	32.2937	11	3	142.413	102.604	74.04
12th_Abaxial_R2	17248.7	587.545	198.591	125.332	1.63299	0.621752	29.5843	537.83	172.56	68.8994	15.3927	4.47611	0.226972	8.04939	632.563	96.693	0.842878	31.685	12	3	146.558	104.457	74.26
13th_Abaxial_R2	22558.6	659.405	223.954	145.519	1.60206	0.64233	32.6779	366.652	152.078	60.3763	16.3944	3.68273	0.199218	2.11169	661.152	99.329	0.833455	32.8857	13	4	139.837	101.012	70.387
14th_Abaxial_R2	22891.6	692.803	231.196	146.051	1.64544	0.607701	35.9986	383.297	148.539	59.017	13.684	4.31284	0.218306	17.9059	565.608	93.365	0.822441	30.9792	14	4	136.016	103.175	72.086
15th_Abaxial_R2	31003.2	778.067	258.933	170.27	1.55946	0.630628	36.5021	284.422	119.682	47.6145	12.5067	3.80712	0.249525	9.02678	586.141	95.815	0.798482	33.0613	15	4	135.215	107.245	78.373
1st_Abaxial_L2	20880.5	597.936	206.125	139.571	1.50875	0.727168	25.9635	53.1741	51.538	21.6619	5.48076	3.95235	0.251567	5.34923	922.37	113.241	0.869982	37.7097	1	1	150.394	101.911	74.777
2nd_Abaxial_L2	22245.2	618.961	214.7	147.01	1.4928	0.724604	26.9848	45.1823	34.6686	12.289	6.2399	1.96942	0.472396	1.11006	934.11	114.799	0.871946	38.1159	2	1	148.614	99.421	76.696
3rd_Abaxial_L2	21665.3	617.474	219.802	137.122	1.63657	0.706165	32.1862	91.3288	51.533	19.3821	8.238	2.35277	0.432162	2.09651	1183.22	129.324	0.86333	42.7362	3	1	145.922	96.754	72.727
4th_Abaxial_L2	24601.5	662.042	226.833	151.294	1.53339	0.702415	33.3883	149.321	70.8599	26.1088	9.85615	2.64899	0.373705	5.05049	993.23	118.229	0.870575	39.3853	4	1	145.46	96.352	72.987
5th_Abaxial_L2	23416.5	639.983	223.087	147.765	1.57918	0.705641	30.2376	214.881	93.8767	34.5049	12.8561	2.68394	0.306402	16.8758	806	106.441	0.868442	35.5563	5	2	143.32	95.907	72.938
6th_Abaxial_L2	22130.3	648.131	225.594	140.519	1.64728	0.669908	32.2291	234.283	113.984	42.1804	17.1231	2.46337	0.226602	20.8366	791.39	106.746	0.85984	35.8695	6	2	140.161	93.09	69.849
7th_Abaxial_L2	21429.1	626.361	218.813	138.81	1.63083	0.68215	30.7622	261.615	120.625	45.0544	19.2801	2.33684	0.225943	22.6528	729.62	102.13	0.863546	34.6219	7	2	136.163	90.397	68.282
8th_Abaxial_L2	18110.6	579.669	200.305	126.921	1.62968	0.674382	29.653	358.664	128.4	48.923	13.985	3.49825	0.27338	23.3737	683.56	98.51	0.870337	32.9994	8	2	137.343	94.763	70.446
9th_Abaxial_L2	15433.7	548.183	189.513	118.907	1.63428	0.64326	29.7579	399.934	145.126	56.4525	18.6333	3.02966	0.238619	28.3366	728.93	101.26	0.87045	33.9728	9	3	135.908	94.039	70.551
10th_Abaxial_L2	16779.1	569.223	195.81	126.456	1.60918	0.646677	29.2222	445.204	155.666	60.3497	23.9536	2.51944	0.230877	30.6721	668.76	97.297	0.871853	32.6067	10	3	136.171	93.626	70.367
11th_Abaxial_L2	20953.6	657.407	220.714	142.203	1.5892	0.622619	31.6962	518.57	166.557	65.7434	13.9169	4.72398	0.234905	21.2576	660.81	96.718	0.87045	32.5588	11	3	138.711	96.711	72.161
12th_Abaxial_L2	20098.8	643.35	214.785	137.185	1.612	0.617063	32.9635	488.421	163.102	64.8606	18.8135	3.44755	0.230722	3.3942	853.89	109.102	0.875628	36.1295	12	3	141.834	99.747	72.349
13th_Abaxial_L2	20452.4	657.104	218.95	139.169	1.64709	0.601622	32.5273	328.044	142.122	56.4789	19.456	2.9029	0.204088	8.17867	846.63	108.909	0.877125	36.0474	13	4	138.891	100.399	72.792
14th_Abaxial_L2	21650.2	689.288	226.443	142.678	1.64959	0.572666	34.3517	290.339	132.028	52.4249	12.2464	4.28084	0.209305	12.6346	725.53	101.123	0.876972	33.6127	14	4	137.585	104.597	75.437
15th_Abaxial_L2	35349.1	848.138	290.11	180.496	1.66537	0.61239	43.4912	273.607	126.145	49.4733	12.4108	3.9863	0.216071	5.12868	895.34	113.126	0.87005	37.8792	15	4	133.747	103.051	72.309
1st_Abaxial_R3	54752.7	1020.73	336.577	242.532	1.42842	0.65061	40.8128	32.6458	39.4212	16.9742	4.05518	4.18582	0.263985	5.26578	894.36	115.58	0.833081	37.5171	1	1	161.096	138.496	95.177
2nd_Abaxial_R3	52404.9	1021.98	341.863	228.093	1.53413	0.62629	46.1414	34.1875	27.864	10.3796	5.36255	1.93557	0.553339	1.45748	932.31	118.484	0.827843	38.8606	2	1	157.546	131.448	94.314
3rd_Abaxial_R3	46230	940.59	317.271	212.746	1.54382	0.642449	39.4702	117.601	55.7481	19.7739	9.73895	2.03039	0.475509	1.8914	946.58	120.352	0.818803	39.348	3	1	147.49	120.317	84.169
4th_Abaxial_R3	49989.7	994.74	334.766	213.82	1.64219	0.623477	42.9499	139.691	70.2837	25.7318	8.46233	3.04074	0.355361	5.52792	959.48	122.54	0.800775	39.9746	4	1	151.558	124.018	90.708
5th_Abaxial_R3	48033.5	962.18	317.737	218.817	1.48215	0.641456	41.6521	246.736	91.2585	33.4716	12.6768	2.64038	0.372302	5.51762	913.97	119.041	0.804109	39.1288	5	2	143.653	117.355	83.029
6th_Abaxial_R3	57175.2	1088.57	353.42	232.346	1.53928	0.611037	40.6742	353.219	115.533	43.0891	12.8911	3.34255	0.332537	9.72842	923.39	119.486	0.807412	39.264	6	2	143.142	117.462	82.527
7th_Abaxial_R3	59077.1	1118.53	361.753	246.459	1.50532	0.601015	54.4621	463.368	142.613	53.098	15.2254	3.48747	0.286299	12.9582	873.42	115.094	0.822739	38.3947	7	2	141.363	116.853	81.647
8th_Abaxial_R3	52274.1	1023.67	343.182	221.26	1.58865	0.611803	46.4418	539.712	151.249	57.8236	15.9208	3.63195	0.296473	14.4913	917.56	118.974	0.812083	38.9083	8	2	138.081	113.035	78.817
9th_Abaxial_R3	52536.3	1011.73	336.264	232.633	1.47653	0.636436	45.4886	545.476	163.623	62.6485	13.251	4.72782	0.256033	20.1008	960.37	122.142	0.805487	40.8059	9	3	137.449	113.081	78.581
10th_Abaxial_R3	53342.4	1027.1	346.344	220.319	1.61197	0.631128	45.4215	534.913	165.014	63.134	12.9234	4.88525	0.246862	20.819	931.92	119.69	0.813719	39.7458	10	3	139.734	116.176	79.46
11th_Abaxial_R3	61087.5	1093.44	368.002	232.531	1.61807	0.632653	52.276	529.722	168.229	63.8836	13.082	4.88332	0.23521	21.1569	937.91	121.779	0.79229	40.7646	11	3	138.928	116.834	78.933
12th_Abaxial_R3	48166.8	994.73	321.898	216.119	1.53312	0.612936	44.7968	643.889	167.603	64.2656	16.0035	4.01573	0.288043	17.7976	937.82	122.036	0.787151	40.8903	12	3	138.221	117.051	78.805
13th_Abaxial_R3	50619.1	1016.71	322.311	227.375	1.45129	0.608625	39.2536	570.698	162.514	62.55	14.4	4.34374	0.271542	20.4695	983.31	124.693	0.793618	41.3967	13	4	136.193	115.585	77.065
14th_Abaxial_R3	56402.1	1076.84	355.282	228.228	1.60874	0.598819	50.3621	418.167	136.963	52.8584	14.6176	3.61608	0.280126	14.7035	1022.36	124.368	0.826298	41.467	14	4	131.367	114.055	75.133
15th_Abaxial_R3	62194.9	1131.81	362.859	243.529	1.50725	0.613074	48.111	391.99	136.231	53.4294	17.2	3.10636	0.265421	4.62266	963.39	120.807	0.82567	40.3411	15	4	123.407	109.371	68.485
1st_Abaxial_L3	38025.6	904.32	308.019	178.704	1.79946	0.58203	42.3139	43.6146	42.115	16.6569	4.48764	3.71172	0.309007	5.68386	705.128	103.515	0.814951	33.9933	1	1	163.288	139.381	97.947
2nd_Abaxial_L3	55015.2	1045.1	345.564	234.369	1.51202	0.631211	43.0527	42.0069	31.7496	11.7275	6.69369	1.75202	0.523667	1.47559	794.617	110.557	0.8131	36.2178	2	1	153.973	129.364	89.028
3rd_Abaxial_L3	51539.9	1037.57	341.777	222.95	1.56949	0.595495	52.9463	93.7326	53.403	19.9531	8.47095	2.35547	0.413019	1.35938	906.611	117.706	0.816796	38.2933	3	1	157.368	129.036	92.51
4th_Abaxial_L3	47901.3	969.47	324.048	210.778	1.58334	0.632711	46.2464	177.938	75.8039	28.3824	9.80363	2.89509	0.38913	5.52034	839.528	112.562	0.823351	36.4426	4	1	152.308	124.573	88.176
5th_Abaxial_L3	54764.5	1060.51	350.278	229.841	1.56582	0.606659	53.1337	259.917	93.6156	35.8355	12.9384	2.76969	0.37269	6.33394	872.188	114.735	0.827664	37.5382	5	2	151.382	123.187	86.632
6th_Abaxial_L3	57007.2	1093.26	359.719	230.036	1.61469	0.596775	48.3481	351.611	121.394	46.9866	13.1746	3.56646	0.299833	11.1962	833.243	113.382	0.809123	37.4091	6	2	152.767	123.126	88.296
7th_Abaxial_L3	55687.1	1081.8	356.935	224.348	1.6508	0.594017	53.3991	451.056	136.189	52.7458	13.4951	3.90851	0.305603	13.4435	879.487	114.56	0.837201	36.8131	7	2	151.061	122.783	88.357
8th_Abaxial_L3	42215.9	974.59	324.609	196.756	1.69497	0.552881	51.7557	540.243	169.3	65.6009	14.2014	4.61931	0.236856	18.0126	838.633	111.633	0.834847	36.6664	8	2	141.664	115.801	81.272
9th_Abaxial_L3	47228.5	1008.63	334.092	206.417	1.68182	0.582985	52.1901	491.351	169.942	67.8451	11.9968	5.65526	0.213797	21.1237	879.595	114.312	0.840187	37.6051	9	3	142.399	119.509	85.104
10th_Abaxial_L3	53733.7	1057.06	337.139	234.903	1.46625	0.599731	43.9394	576.885	176.58	70.384	12.8282	5.48666	0.232497	22.1414	893.559	116.095	0.825553	38.1751	10	3	140.537	116.325	82.649
11th_Abaxial_L3	58173.8	1093.3	354.137	230.495	1.60259	0.601284	49.2512	612.128	179.235	70.705	13.5452	5.21994	0.239447	22.1146	965.384	120.926	0.826873	38.5912	11	3	142.138	118.141	81.44
12th_Abaxial_L3	54777.5	1059.62	351.997	232.22	1.55242	0.607843	47.1075	641.316	185.097	72.0696	16.2491	4.43529	0.235226	21.8769	937.296	118.906	0.829468	38.9435	12	3	140.105	118.754	80.222
13th_Abaxial_L3	57981.5	1072.7	354.145	234.567	1.52731	0.618324	51.5858	490.858	167.642	66.4495	16.1557	4.11306	0.219483	16.0821	980.761	121.403	0.832538	39.6206	13	4	136.107	119.233	77.817
14th_Abaxial_L3	59698.6	1100.72	360.097	236.695	1.58556	0.604735	42.4925	485.163	174.899	71.2328	16.1404	4.41331	0.199307	9.58985	890.222	116.627	0.812111	38.3326	14	4	129.222	119.421	75.375

## Sheet: Correlation for whole leaf 
Leaf number	WL Area size	WL Perimeter	WL Length	WL Width	WL LWR	WL circularity	WL IS and CG	Cluster area size	Cluster perimeter	Cluster Length	Cluster Width	Cluster LWR	Cluster Circularity	Cluster IS and CG	WL segment area size	WL segment perimeter length	WL segment length	WL segment width	WL segment length-to-width ratio	WL segment circularity	WL segment IS and CG	Stomata AS	Stomata Perimeter	Stomata Circularity	Stomata Length	Red color intensity	Green color intensity	Blue color intensity
1	7733.03	448.002	172.973	64.1059	2.69824	0.484172	12.6329	46356.8	914.013	312.95	204.997	1.5889	0.654779	42.9715	465.037	144.058	58.8401	14.6691	3.98882	0.296192	15.2266	1045.46	122.915	0.840311	41.7831	140.093	125.617	86.239
2	10920	560.195	217.438	77.0359	2.82255	0.437274	4.59066	19217.8	612.158	207.33	132.688	1.61703	0.635606	30.0937	287.223	115.758	44.9725	13.7818	3.63374	0.27068	10.5474	733.417	102.347	0.857428	34.0449	136.766	99.017	70.225
3	13691.4	588.019	243.832	83.7743	2.91058	0.497594	7.49366	52485.3	1032.01	340.734	223.477	1.57231	0.611645	46.6931	373.098	123.142	47.5754	12.2756	3.75086	0.309262	12.1539	910.79	117.917	0.817536	38.7659	139.989	117.837	80.11

## Sheet: RGB by G1-4
Leaf	Area	Mean	Min	Max	Group	Color
1	53149	168.818	101	199	1	R
	330669	155.921	96	215	2	R
	465083	144.204	71	223	3	R
	333976	112.598	55	186	4	R
	59280	110.501	82	149	1	G
	274211	95.677	84	161	2	G
	484345	89.461	55	174	3	G
	289484	66.091	49	145	4	G
	60781	151.423	40	184	1	B
	308349	137.732	35	197	2	B
	524662	129.349	14	209	3	B
	306641	99.06	11	166	4	B
	Area	Mean	Min	Max	Group	Color
2	93192	144.197	105	177	1	R
	281646	137.255	95	172	2	R
	485742	137.481	88	178	3	R
	223024	132.549	78	194	4	R
	95407	98.179	63	142	1	G
	288698	96.456	49	137	2	G
	484663	99.111	54	156	3	G
	247030	103.071	51	181	4	G
	90969	72.415	29	103	1	B
	281405	70.494	21	109	2	B
	468936	70.571	21	132	3	B
	244614	70.487	18	161	4	B
	Area	Mean	Min	Max	Group	Color
3	96543	152.642	106	203	1	R
	449645	144.795	99	209	2	R
	649338	139.975	86	186	3	R
	303345	131.78	68	194	4	R
	91971	125.707	73	176	1	G
	457405	118.668	70	177	2	G
	611253	117.434	55	169	3	G
	302115	116.677	72	168	4	G
	90965	88.844	42	134	1	B
	450963	83.377	35	159	2	B
	608702	80.307	24	133	3	B
	302355	74.717	23	128	4	B
