# Supplementary material for: Spatial patterning of chloroplasts and stomata in developing cacao leaves
Source: Commun Biol. 2025 Apr 4;8:554. doi: 10.1038/s42003-025-08019-6 (PMC11968909; doi:10.1038/s42003-025-08019-6)
Supplement: Supplementary file 5 — Supplementary Data 2 [file 42003_2025_8019_MOESM5_ESM.xlsx]

## Sheet: Sheet1
		Supplementary Data 2. List of leaf, chloroplast, and stomatal traits measured in the study, including their abbreviations, descriptions, and units. This table provides a comprehensive list of all morphological traits quantified in the study, categorized by leaf, chloroplast, and stomatal features. Abbreviations used throughout the manuscript are defined, along with a detailed description of each …
		Category	Trait	Abbreviation	Description	Unit
		Whole leaf	Distance between IS and CG in the whole leaf	WL IS and CG	Distance between the intersection of length and width and the center of gravity of an entire leaf	cm
			Leaf greenness	-	Average intensity of the green color channel within the whole leaf area.	0-255 (0 = highest intensity, 255 = lowest intensity).
		Leaf segment	Leaf segment Area size	Leaf segment AS	Total area of the leaf segment.	cm²
			Leaf segment length	Leaf segment L	Maximum length of the leaf segment.	cm
			Leaf segment width	Leaf segment W	Maximum width of the leaf segment.	cm
			Leaf segment perimeter	Leaf segment P	Total perimeter of the leaf segment.	cm
			Leaf segment length-width ratio	Leaf segment LWR	Ratio of the leaf segment length to the leaf width.	-
			Leaf segment circularity	Leaf segment Cir	Measure of how close the leaf segment shape is to a perfect circle.	0-100 (perfect circle)
			Leaf segment area size	Leaf segment AS	Area of a segment of the leaf segment.	cm²
			Leaf segment redness	Leaf segment red color	Average intensity of the red color channel within the leaf segment area.	0-255 (0 = highest intensity, 255 = lowest intensity).
			Leaf segment greenness	Leaf segment green color	Average intensity of the green color channel within the leaf segment area.	0-255 (0 = highest intensity, 255 = lowest intensity).
			Leaf segment blue	Leaf segment blue color	Average intensity of the blue color channel within the leaf segment area.	0-255 (0 = highest intensity, 255 = lowest intensity).
		Chloroplast	Chloroplast cluster area size	Chloroplast AS	Area of a group of chloroplasts in close proximity within the interveinal region, as observed under 10X magnification. Clusters connected by more than 50% of their area were considered a single unit.	µm²
			Chloroplast cluster perimeter	Chloroplast P	Perimeter of a chloroplast cluster.	µm
			Chloroplast cluster length	Chloroplast L	Maximum length of a chloroplast cluster.	µm
			Chloroplast cluster width	Chloroplast W	Maximum width of a chloroplast cluster.	µm
			Chloroplast cluster length-width ratio	Chloroplast LWR	Ratio of the chloroplast cluster length to the chloroplast cluster width.	-
			Chloroplast cluster circularity	Chloroplast Cir	Measure of how close the chloroplast cluster shape is to a perfect circle.	0-100 (perfect circle)
			Chloroplast cluster distance between IS and CG	Chloroplast IS and CG	Distance between the intersection of length and width and the center of gravity of a chloroplast cluster.	µm
		Stomata	Stomatal area	Stomata AS	Total area of a stoma, including the guard cells and pore, as observed under 20X magnification.	µm²
			Stomatal perimeter	Stomata P	Perimeter of a stoma.	µm
			Stomatal length	Stomata L	Length of the guard cells along their longest axis.	µm
			Stomatal width	Stomata W	Width of the stoma perpendicular to the length axis.	µm
			Stomatal length-width ratio	Stomata LWR	Ratio of the stomatal length to the stomatal width.	-
			Stomatal circularity	Stomata Cir	Measure of how close the stomatal shape is to a perfect circle.	0-100 (perfect circle)
			Distance between IS and CG in the stomata	Stomata IS and CG	Distance between the intersection of length and width and the center of gravity of a stoma.	µm
